# Supplementary material for: SNP-Associations and Phenotype Predictions from Hundreds of Microbial Genomes without Genome Alignments
Source: PLoS One. 2014 Feb 28;9(2):e90490. doi: 10.1371/journal.pone.0090490 (PMC3938750; doi:10.1371/journal.pone.0090490)
Supplement: Table S2 — DiagnosticSNPs.summary file written by DiagnosticSNPs. (TXT) [file pone.0090490.s002.txt]

Summary from DiagnosticSNPS
Wed Nov 13 17:03:29 2013
The full .pheno file is Eco68_patho.pheno
The phenotype subset file is Eco68_patho_50%.pheno
The ppcs file written by GetSNPprobs is Eco68_patho_50%.ppcs
The SNPs file written by GetSNPprobs is Eco68_patho_50%.SNPs

The maximum PPV is 0.98
The maximum number of SNPS is 1000
Addition of SNPs is terminated when PPV declines below 0.97 * the highest PPV so far.
Those SNPs that are absent only in phenotype positive or only in phenotype negative strains are excluded from this analysis.

There are 68 strains in the .pheno file.
The following strains were used by GetSNPprobs to calculate the chi-square probabilities
and the posterior probabilities of the character states that are in the .ppcs file.
Strain	phenotype
Eco536	1
Eco53638	1
EcoB_REL606	0
EcoBL21DE3	0
EcoCFT073	1
EcoED1a	0
EcoIAI1	0
EcoIAI39	1
EcoK12_MDS42	0
EcoK12_MG1655	0
EcoK12_W3110	0
EcoKO11FL	0
EcoLF82	1
EcoO7K1_CE10	1
EcoO26H11_str11368	1
EcoO55H7_RM12579	1
EcoO104H4_209EL-2071	1
EcoO157H7_EC4115	1
EcoO157H7_EDL933	1
EcoO157H7_Sakai	1
EcoO157H7_TW14588	1
EcoSMS35	0
EcoUM146	1
EcoUMNF18	1
EcoUMNK88	1
EcoW	0
EcoXUZhou21	1
Shidy_Sd197	1
Shifl_5_8401	1
Shiso_53G	1
Shiso_Ss046	1

The following 36 strains are used to calculate accuracy.
Eco042
Eco55989
EcoABU83972
EcoAPEC01
EcoAPEC078
EcoATCC8739
EcoBL21-Gold
EcoBW2952
EcoCloneDi2
EcoDH1
EcoDi14
EcoE24377A
EcoETEC_H10407
EcoHS
EcoIHE3034
EcoK12_DH10B
EcoNA114
EcoO55H7_CB9615
EcoO83H1_NRG857C
EcoO103H2_12009
EcoO104H4_2009EL-2050
EcoO104H4_2011C-3493
EcoO111H-_11128
EcoO127H6_E2348_69
EcoO157H7_TW14359
EcoS88
EcoSE11
EcoSE15
EcoUMN026
EcoUTI89
Shibo_CDC3083-94
Shibo_Sb277
Shifl_2a_245T
Shifl_2a_301
Shifl_5a_M90T
Shifl_2002017


Accuracy is estimated as SNPs are added starting with those with the lowest
Chi-square probabilities until the estimated PPV is >= 0.98
or PPV is lower than 0.97 * the previous estimate.

Addition of SNPs was terminated when PPV to less than 0.97 of its maximum.
Cycle	SNP	Accuracy	PPV	NPV
1	258294	0.833333333333333	0.888888888888889	0.666666666666667
2	370125	0.833333333333333	0.888888888888889	0.666666666666667
3	344900	0.833333333333333	0.888888888888889	0.666666666666667
4	74791	0.852941176470588	0.92	0.666666666666667
5	168989	0.805555555555556	0.884615384615385	0.6
6	360001	0.833333333333333	0.888888888888889	0.666666666666667
7	128092	0.833333333333333	0.92	0.636363636363636
8	219438	0.833333333333333	0.92	0.636363636363636
9	408522	0.833333333333333	0.92	0.636363636363636
10	86206	0.805555555555556	0.884615384615385	0.6
11	114865	0.805555555555556	0.884615384615385	0.6
12	333663	0.777777777777778	0.88	0.545454545454545
13	415198	0.805555555555556	0.884615384615385	0.6
14	140900	0.833333333333333	0.92	0.636363636363636
15	109514	0.833333333333333	0.92	0.636363636363636
16	182377	0.833333333333333	0.92	0.636363636363636
17	247005	0.833333333333333	0.92	0.636363636363636
18	255253	0.861111111111111	0.923076923076923	0.7
19	383119	0.833333333333333	0.92	0.636363636363636
20	55972	0.861111111111111	0.923076923076923	0.7
21	59965	0.833333333333333	0.92	0.636363636363636
22	199272	0.861111111111111	0.923076923076923	0.7
23	325625	0.861111111111111	0.923076923076923	0.7
24	81165	0.888888888888889	0.925925925925926	0.777777777777778
25	142165	0.861111111111111	0.923076923076923	0.7
26	382723	0.888888888888889	0.925925925925926	0.777777777777778
27	131109	0.861111111111111	0.923076923076923	0.7
28	180103	0.861111111111111	0.923076923076923	0.7
29	228308	0.888888888888889	0.925925925925926	0.777777777777778
30	276140	0.861111111111111	0.923076923076923	0.7
31	391063	0.861111111111111	0.923076923076923	0.7
32	22888	0.861111111111111	0.923076923076923	0.7
33	235733	0.861111111111111	0.923076923076923	0.7
34	339653	0.861111111111111	0.923076923076923	0.7
35	412160	0.861111111111111	0.923076923076923	0.7
36	101071	0.861111111111111	0.923076923076923	0.7
37	272923	0.861111111111111	0.923076923076923	0.7
38	185287	0.861111111111111	0.923076923076923	0.7
39	21268	0.861111111111111	0.923076923076923	0.7
40	331528	0.861111111111111	0.923076923076923	0.7
41	229804	0.861111111111111	0.923076923076923	0.7
42	286072	0.861111111111111	0.923076923076923	0.7
43	398357	0.861111111111111	0.923076923076923	0.7
44	27458	0.861111111111111	0.923076923076923	0.7
45	73234	0.861111111111111	0.923076923076923	0.7
46	82330	0.861111111111111	0.923076923076923	0.7
47	93930	0.861111111111111	0.923076923076923	0.7
48	143250	0.861111111111111	0.923076923076923	0.7
49	272012	0.861111111111111	0.923076923076923	0.7
50	372694	0.861111111111111	0.923076923076923	0.7
51	382868	0.861111111111111	0.923076923076923	0.7
52	384487	0.861111111111111	0.923076923076923	0.7
53	389248	0.861111111111111	0.923076923076923	0.7
54	405120	0.861111111111111	0.923076923076923	0.7
55	68173	0.861111111111111	0.923076923076923	0.7
56	78007	0.861111111111111	0.923076923076923	0.7
57	158052	0.861111111111111	0.923076923076923	0.7
58	347745	0.861111111111111	0.923076923076923	0.7
59	90	0.861111111111111	0.923076923076923	0.7
60	142554	0.861111111111111	0.923076923076923	0.7
61	151025	0.861111111111111	0.923076923076923	0.7
62	246965	0.861111111111111	0.923076923076923	0.7
63	19403	0.861111111111111	0.923076923076923	0.7
64	187512	0.861111111111111	0.923076923076923	0.7
65	266704	0.861111111111111	0.923076923076923	0.7
66	388553	0.861111111111111	0.923076923076923	0.7
67	376499	0.861111111111111	0.923076923076923	0.7
68	1465	0.861111111111111	0.923076923076923	0.7
69	21149	0.916666666666667	0.928571428571429	0.875
70	66471	0.888888888888889	0.925925925925926	0.777777777777778
71	96964	0.916666666666667	0.928571428571429	0.875
72	133864	0.916666666666667	0.928571428571429	0.875
73	192172	0.916666666666667	0.928571428571429	0.875
74	210608	0.916666666666667	0.928571428571429	0.875
75	264753	0.916666666666667	0.928571428571429	0.875
76	307269	0.916666666666667	0.928571428571429	0.875
77	369145	0.916666666666667	0.928571428571429	0.875
78	371579	0.916666666666667	0.928571428571429	0.875
79	377128	0.916666666666667	0.928571428571429	0.875
80	49002	0.916666666666667	0.928571428571429	0.875
81	55502	0.916666666666667	0.928571428571429	0.875
82	354956	0.916666666666667	0.928571428571429	0.875
83	56929	0.916666666666667	0.928571428571429	0.875
84	123188	0.916666666666667	0.928571428571429	0.875
85	166191	0.916666666666667	0.928571428571429	0.875
86	386757	0.916666666666667	0.928571428571429	0.875
87	66418	0.916666666666667	0.928571428571429	0.875
88	78244	0.916666666666667	0.928571428571429	0.875
89	148445	0.916666666666667	0.928571428571429	0.875
90	154944	0.916666666666667	0.928571428571429	0.875
91	197320	0.916666666666667	0.928571428571429	0.875
92	198753	0.916666666666667	0.928571428571429	0.875
93	241846	0.916666666666667	0.928571428571429	0.875
94	409886	0.916666666666667	0.928571428571429	0.875
95	269138	0.916666666666667	0.928571428571429	0.875
96	57008	0.916666666666667	0.928571428571429	0.875
97	82432	0.916666666666667	0.928571428571429	0.875
98	110385	0.916666666666667	0.928571428571429	0.875
99	122424	0.916666666666667	0.928571428571429	0.875
100	138159	0.916666666666667	0.928571428571429	0.875
101	144908	0.916666666666667	0.928571428571429	0.875
102	171596	0.916666666666667	0.928571428571429	0.875
103	180726	0.916666666666667	0.928571428571429	0.875
104	192434	0.916666666666667	0.928571428571429	0.875
105	196891	0.916666666666667	0.928571428571429	0.875
106	197292	0.916666666666667	0.928571428571429	0.875
107	212221	0.916666666666667	0.928571428571429	0.875
108	265080	0.916666666666667	0.928571428571429	0.875
109	314915	0.916666666666667	0.928571428571429	0.875
110	328258	0.916666666666667	0.928571428571429	0.875
111	330118	0.944444444444444	0.931034482758621	1
112	346951	0.944444444444444	0.931034482758621	1
113	372879	0.944444444444444	0.931034482758621	1
114	395419	0.944444444444444	0.931034482758621	1
115	396662	0.944444444444444	0.931034482758621	1
116	414808	0.944444444444444	0.931034482758621	1
117	105611	0.944444444444444	0.931034482758621	1
118	141612	0.944444444444444	0.931034482758621	1
119	85774	0.944444444444444	0.931034482758621	1
120	108842	0.944444444444444	0.931034482758621	1
121	131430	0.944444444444444	0.931034482758621	1
122	151656	0.944444444444444	0.931034482758621	1
123	186878	0.944444444444444	0.931034482758621	1
124	217092	0.944444444444444	0.931034482758621	1
125	217795	0.944444444444444	0.931034482758621	1
126	317358	0.944444444444444	0.931034482758621	1
127	341592	0.944444444444444	0.931034482758621	1
128	364323	0.944444444444444	0.931034482758621	1
129	403007	0.944444444444444	0.931034482758621	1
130	414980	0.944444444444444	0.931034482758621	1
131	232234	0.944444444444444	0.931034482758621	1
132	389938	0.944444444444444	0.931034482758621	1
133	395801	0.944444444444444	0.931034482758621	1
134	397623	0.944444444444444	0.931034482758621	1
135	298583	0.944444444444444	0.931034482758621	1
136	200910	0.944444444444444	0.931034482758621	1
137	297573	0.944444444444444	0.931034482758621	1
138	330226	0.944444444444444	0.931034482758621	1
139	59384	0.944444444444444	0.931034482758621	1
140	252670	0.944444444444444	0.931034482758621	1
141	398608	0.944444444444444	0.931034482758621	1
142	2671	0.944444444444444	0.931034482758621	1
143	34145	0.944444444444444	0.931034482758621	1
144	52587	0.944444444444444	0.931034482758621	1
145	325748	0.944444444444444	0.931034482758621	1
146	65376	0.944444444444444	0.931034482758621	1
147	219525	0.944444444444444	0.931034482758621	1
148	247702	0.944444444444444	0.931034482758621	1
149	347682	0.944444444444444	0.931034482758621	1
150	354918	0.944444444444444	0.931034482758621	1
151	177012	0.944444444444444	0.931034482758621	1
152	243632	0.944444444444444	0.931034482758621	1
153	372863	0.944444444444444	0.931034482758621	1
154	163100	0.944444444444444	0.931034482758621	1
155	257445	0.944444444444444	0.931034482758621	1
156	380820	0.944444444444444	0.931034482758621	1
157	355984	0.944444444444444	0.931034482758621	1
158	7228	0.944444444444444	0.931034482758621	1
159	198640	0.944444444444444	0.931034482758621	1
160	288919	0.944444444444444	0.931034482758621	1
161	381916	0.944444444444444	0.931034482758621	1
162	397838	0.944444444444444	0.931034482758621	1
163	399887	0.944444444444444	0.931034482758621	1
164	177929	0.944444444444444	0.931034482758621	1
165	155465	0.944444444444444	0.931034482758621	1
166	114757	0.944444444444444	0.931034482758621	1
167	394566	0.944444444444444	0.931034482758621	1
168	160978	0.944444444444444	0.931034482758621	1
169	189673	0.944444444444444	0.931034482758621	1
170	378077	0.944444444444444	0.931034482758621	1
171	220609	0.944444444444444	0.931034482758621	1
172	39591	0.944444444444444	0.931034482758621	1
173	190749	0.944444444444444	0.931034482758621	1
174	273897	0.944444444444444	0.931034482758621	1
175	82037	0.944444444444444	0.931034482758621	1
176	117733	0.944444444444444	0.931034482758621	1
177	155342	0.944444444444444	0.931034482758621	1
178	147569	0.944444444444444	0.931034482758621	1
179	392058	0.944444444444444	0.931034482758621	1
180	100233	0.944444444444444	0.931034482758621	1
181	110554	0.944444444444444	0.931034482758621	1
182	328440	0.944444444444444	0.931034482758621	1
183	156903	0.944444444444444	0.931034482758621	1
184	211446	0.944444444444444	0.931034482758621	1
185	312746	0.944444444444444	0.931034482758621	1
186	30492	0.944444444444444	0.931034482758621	1
187	236866	0.944444444444444	0.931034482758621	1
188	265391	0.944444444444444	0.931034482758621	1
189	330831	0.944444444444444	0.931034482758621	1
190	113557	0.944444444444444	0.931034482758621	1
191	26400	0.944444444444444	0.931034482758621	1
192	80471	0.944444444444444	0.931034482758621	1
193	144534	0.944444444444444	0.931034482758621	1
194	219025	0.944444444444444	0.931034482758621	1
195	324529	0.944444444444444	0.931034482758621	1
196	351059	0.944444444444444	0.931034482758621	1
197	378550	0.944444444444444	0.931034482758621	1
198	388866	0.944444444444444	0.931034482758621	1
199	51832	0.944444444444444	0.931034482758621	1
200	97205	0.944444444444444	0.931034482758621	1
201	97752	0.944444444444444	0.931034482758621	1
202	106818	0.944444444444444	0.931034482758621	1
203	142277	0.944444444444444	0.931034482758621	1
204	183856	0.944444444444444	0.931034482758621	1
205	213393	0.944444444444444	0.931034482758621	1
206	215643	0.944444444444444	0.931034482758621	1
207	226044	0.944444444444444	0.931034482758621	1

207 SNPs were used to predict phenotypes
For the strains used to calculate accuracy, after the last SNP was added,
accuracy = 0.944444444444444, PPV = 0.931034482758621, and NPV = 1


For all strains whose phenotype is known accuracy = 0.970149253731343, PPV = 0.96 and NPV = 1

		mean	mean
	known	probability	probability	predicted
Strain	phenotype	positive	negative	phenotype
Eco042	1	0.80373682955386	0.181770416822953	1
Eco536	1	0.885181346849546	0.114818653150455	1
Eco53638	1	0.869742453122861	0.13025754687714	1
Eco55989	1	0.882940924218312	0.117059075781689	1
EcoABU83972	1	0.875997907305016	0.124002092694985	1
EcoAPEC01	1	0.867768101838373	0.132231898161627	1
EcoAPEC078	0	0.493785678298341	0.506214321701659	0
EcoATCC8739	0	0.595423231129093	0.404576768870908	1
EcoB_REL606	0	0.151738492318202	0.848261507681797	0
EcoBL21-Gold	0	0.139224059914041	0.860775940085958	0
EcoBL21DE3	0	0.149542620557113	0.850457379442886	0
EcoBW2952	0	0.155997234696038	0.844002765303961	0
EcoCFT073	1	0.907162586906004	0.0928374130939967	1
EcoCloneDi2	1	0.903931701905477	0.0960682980945232	1
EcoDH1	0	0.139278224750815	0.860721775249184	0
EcoDi14	1	0.899873730890985	0.100126269109016	1
EcoE24377A	1	0.549209682513763	0.450790317486237	1
EcoED1a	0	0.444058096677951	0.555941903322049	0
EcoETEC_H10407	1	0.726615610739307	0.273384389260695	1
EcoHS	0	0.499784021681434	0.500215978318566	0
EcoIAI1	0	0.410271577525816	0.589728422474183	0
EcoIAI39	1	0.9065955150006	0.0934044849994	1
EcoIHE3034	1	0.876906358840856	0.123093641159144	1
EcoK12_DH10B	0	0.200173809617822	0.799826190382178	0
EcoK12_MDS42	0	0.284615531235144	0.715384468764855	0
EcoK12_MG1655	0	0.139278224750815	0.860721775249184	0
EcoK12_W3110	0	0.139278224750815	0.860721775249184	0
EcoKO11FL	0	0.252531225201626	0.747468774798373	0
EcoLF82	1	0.855451396310379	0.144548603689622	1
EcoNA114	1	0.818018813376227	0.181981186623774	1
EcoO7K1_CE10	1	0.906410025212086	0.0935899747879144	1
EcoO26H11_str11368	1	0.869202477908187	0.130797522091813	1
EcoO55H7_CB9615	1	0.912108052173522	0.0878919478264779	1
EcoO55H7_RM12579	1	0.923968687512418	0.0760313124875816	1
EcoO83H1_NRG857C	1	0.864865492680997	0.135134507319004	1
EcoO103H2_12009	1	0.541437177647457	0.458562822352543	1
EcoO104H4_209EL-2071	1	0.886605688981475	0.113394311018526	1
EcoO104H4_2009EL-2050	1	0.883970642868168	0.116029357131833	1
EcoO104H4_2011C-3493	1	0.887601150846502	0.112398849153498	1
EcoO111H-_11128	1	0.607714756202909	0.392285243797092	1
EcoO127H6_E2348_69	1	0.832575631465861	0.16742436853414	1
EcoO157H7_EC4115	1	0.925793700931635	0.0742062990683652	1
EcoO157H7_EDL933	1	0.933124427102941	0.0668755728970594	1
EcoO157H7_Sakai	1	0.930261593690908	0.0697384063090919	1
EcoO157H7_TW14359	1	0.925793700931635	0.0742062990683652	1
EcoO157H7_TW14588	1	0.933630523261211	0.0663694767387893	1
EcoP12b	?	0.517990095663696	0.482009904336304	1
EcoS88	1	0.885021711030781	0.11497828896922	1
EcoSE11	0	0.422399964132569	0.57760003586743	0
EcoSE15	0	0.797032719732306	0.202967280267696	1
EcoSMS35	0	0.441269912754986	0.558730087245013	0
EcoUM146	1	0.906659393895188	0.0933406061048126	1
EcoUMN026	1	0.676414101221253	0.323585898778748	1
EcoUMNF18	1	0.755621458084398	0.244378541915603	1
EcoUMNK88	1	0.846038007293409	0.153961992706591	1
EcoUTI89	1	0.919524145890375	0.0804758541096257	1
EcoW	0	0.252531225201626	0.747468774798373	0
EcoXUZhou21	1	0.925793700931635	0.0742062990683652	1
Shibo_CDC3083-94	1	0.675515014711428	0.324484985288573	1
Shibo_Sb277	1	0.684632696798593	0.315367303201408	1
Shidy_Sd197	1	0.784993453084679	0.215006546915322	1
Shifl_2a_245T	1	0.87460388845239	0.125396111547612	1
Shifl_2a_301	1	0.864307689750394	0.135692310249607	1
Shifl_5_8401	1	0.867166817514175	0.132833182485827	1
Shifl_5a_M90T	1	0.867166817514175	0.132833182485827	1
Shifl_2002017	1	0.867312200001281	0.13268779999872	1
Shiso_53G	1	0.756825861148971	0.24317413885103	1
Shiso_Ss046	1	0.758655754283212	0.241344245716789	1
