# Supplementary material for: SNP-Associations and Phenotype Predictions from Hundreds of Microbial Genomes without Genome Alignments
Source: PLoS One. 2014 Feb 28;9(2):e90490. doi: 10.1371/journal.pone.0090490 (PMC3938750; doi:10.1371/journal.pone.0090490)
Supplement: Table S3 — DiagnosticSNPs.call file written by DiagnosticSNPs. (TXT) [file pone.0090490.s003.txt]

Summary from DiagnosticSNPS
Wed Nov 13 17:03:29 2013
The full .pheno file is Eco68_patho.pheno
The phenotype subset file is Eco68_patho_50%.pheno
The ppcs file written by GetSNPprobs is Eco68_patho_50%.ppcs
The SNPs file written by GetSNPprobs is Eco68_patho_50%.SNPs


The following 207 SNPs were used to call the phenotypes:
258294
370125
344900
74791
168989
360001
128092
219438
408522
86206
114865
333663
415198
140900
109514
182377
247005
255253
383119
55972
59965
199272
325625
81165
142165
382723
131109
180103
228308
276140
391063
22888
235733
339653
412160
101071
272923
185287
21268
331528
229804
286072
398357
27458
73234
82330
93930
143250
272012
372694
382868
384487
389248
405120
68173
78007
158052
347745
90
142554
151025
246965
19403
187512
266704
388553
376499
1465
21149
66471
96964
133864
192172
210608
264753
307269
369145
371579
377128
49002
55502
354956
56929
123188
166191
386757
66418
78244
148445
154944
197320
198753
241846
409886
269138
57008
82432
110385
122424
138159
144908
171596
180726
192434
196891
197292
212221
265080
314915
328258
330118
346951
372879
395419
396662
414808
105611
141612
85774
108842
131430
151656
186878
217092
217795
317358
341592
364323
403007
414980
232234
389938
395801
397623
298583
200910
297573
330226
59384
252670
398608
2671
34145
52587
325748
65376
219525
247702
347682
354918
177012
243632
372863
163100
257445
380820
355984
7228
198640
288919
381916
397838
399887
177929
155465
114757
394566
160978
189673
378077
220609
39591
190749
273897
82037
117733
155342
147569
392058
100233
110554
328440
156903
211446
312746
30492
236866
265391
330831
113557
26400
80471
144534
219025
324529
351059
378550
388866
51832
97205
97752
106818
142277
183856
213393
215643
226044


Phenotype Positive Genomes:
There are 51 phenotype positive genomes.
		mean	mean
	known	probability	probability	predicted
Strain	phenotype	positive	negative	phenotype
Eco042	1	0.80373682955386	0.181770416822953	1
Eco536	1	0.885181346849546	0.114818653150455	1
Eco53638	1	0.869742453122861	0.13025754687714	1
Eco55989	1	0.882940924218312	0.117059075781689	1
EcoABU83972	1	0.875997907305016	0.124002092694985	1
EcoAPEC01	1	0.867768101838373	0.132231898161627	1
EcoATCC8739	0	0.595423231129093	0.404576768870908	1
EcoCFT073	1	0.907162586906004	0.0928374130939967	1
EcoCloneDi2	1	0.903931701905477	0.0960682980945232	1
EcoDi14	1	0.899873730890985	0.100126269109016	1
EcoE24377A	1	0.549209682513763	0.450790317486237	1
EcoETEC_H10407	1	0.726615610739307	0.273384389260695	1
EcoIAI39	1	0.9065955150006	0.0934044849994	1
EcoIHE3034	1	0.876906358840856	0.123093641159144	1
EcoLF82	1	0.855451396310379	0.144548603689622	1
EcoNA114	1	0.818018813376227	0.181981186623774	1
EcoO7K1_CE10	1	0.906410025212086	0.0935899747879144	1
EcoO26H11_str11368	1	0.869202477908187	0.130797522091813	1
EcoO55H7_CB9615	1	0.912108052173522	0.0878919478264779	1
EcoO55H7_RM12579	1	0.923968687512418	0.0760313124875816	1
EcoO83H1_NRG857C	1	0.864865492680997	0.135134507319004	1
EcoO103H2_12009	1	0.541437177647457	0.458562822352543	1
EcoO104H4_209EL-2071	1	0.886605688981475	0.113394311018526	1
EcoO104H4_2009EL-2050	1	0.883970642868168	0.116029357131833	1
EcoO104H4_2011C-3493	1	0.887601150846502	0.112398849153498	1
EcoO111H-_11128	1	0.607714756202909	0.392285243797092	1
EcoO127H6_E2348_69	1	0.832575631465861	0.16742436853414	1
EcoO157H7_EC4115	1	0.925793700931635	0.0742062990683652	1
EcoO157H7_EDL933	1	0.933124427102941	0.0668755728970594	1
EcoO157H7_Sakai	1	0.930261593690908	0.0697384063090919	1
EcoO157H7_TW14359	1	0.925793700931635	0.0742062990683652	1
EcoO157H7_TW14588	1	0.933630523261211	0.0663694767387893	1
EcoP12b	?	0.517990095663696	0.482009904336304	1
EcoS88	1	0.885021711030781	0.11497828896922	1
EcoSE15	0	0.797032719732306	0.202967280267696	1
EcoUM146	1	0.906659393895188	0.0933406061048126	1
EcoUMN026	1	0.676414101221253	0.323585898778748	1
EcoUMNF18	1	0.755621458084398	0.244378541915603	1
EcoUMNK88	1	0.846038007293409	0.153961992706591	1
EcoUTI89	1	0.919524145890375	0.0804758541096257	1
EcoXUZhou21	1	0.925793700931635	0.0742062990683652	1
Shibo_CDC3083-94	1	0.675515014711428	0.324484985288573	1
Shibo_Sb277	1	0.684632696798593	0.315367303201408	1
Shidy_Sd197	1	0.784993453084679	0.215006546915322	1
Shifl_2a_245T	1	0.87460388845239	0.125396111547612	1
Shifl_2a_301	1	0.864307689750394	0.135692310249607	1
Shifl_5_8401	1	0.867166817514175	0.132833182485827	1
Shifl_5a_M90T	1	0.867166817514175	0.132833182485827	1
Shifl_2002017	1	0.867312200001281	0.13268779999872	1
Shiso_53G	1	0.756825861148971	0.24317413885103	1
Shiso_Ss046	1	0.758655754283212	0.241344245716789	1


There are 17 phenotype  negative genomes.
		mean	mean
	known	probability	probability	predicted
Strain	phenotype	positive	negative	phenotype
EcoAPEC078	0	0.493785678298341	0.506214321701659	0
EcoB_REL606	0	0.151738492318202	0.848261507681797	0
EcoBL21-Gold	0	0.139224059914041	0.860775940085958	0
EcoBL21DE3	0	0.149542620557113	0.850457379442886	0
EcoBW2952	0	0.155997234696038	0.844002765303961	0
EcoDH1	0	0.139278224750815	0.860721775249184	0
EcoED1a	0	0.444058096677951	0.555941903322049	0
EcoHS	0	0.499784021681434	0.500215978318566	0
EcoIAI1	0	0.410271577525816	0.589728422474183	0
EcoK12_DH10B	0	0.200173809617822	0.799826190382178	0
EcoK12_MDS42	0	0.284615531235144	0.715384468764855	0
EcoK12_MG1655	0	0.139278224750815	0.860721775249184	0
EcoK12_W3110	0	0.139278224750815	0.860721775249184	0
EcoKO11FL	0	0.252531225201626	0.747468774798373	0
EcoSE11	0	0.422399964132569	0.57760003586743	0
EcoSMS35	0	0.441269912754986	0.558730087245013	0
EcoW	0	0.252531225201626	0.747468774798373	0


For all strains whose phenotype is known accuracy = 0.970149253731343, PPV = 0.96 and NPV = 1
