# Supplementary material for: SNP-Associations and Phenotype Predictions from Hundreds of Microbial Genomes without Genome Alignments
Source: PLoS One. 2014 Feb 28;9(2):e90490. doi: 10.1371/journal.pone.0090490 (PMC3938750; doi:10.1371/journal.pone.0090490)
Supplement: Table S4 — CausalSNPs.report file written by CausalSNPs. (TXT) [file pone.0090490.s004.txt]

CausalSNPs Report
Wed Nov 13 17:25:43 2013

The phenotype changed along the following branches:
Branch	Phenotype change
24	neg
35	neg
59	neg
77	neg
84	neg
121	neg
127	neg

SNP num is the position of the SNP in the SNPset.fasta sequences
SNP ID is the SNP ID in the kSNP and Diagnostic SNPs output files.
Probability is the probability that allele changes were random over the branches on which the phenotype changed.

SNP num	SNP ID	Probability	Syn/non-Syn	 Prot. ID	Description
81	354956	  3.9437e-15	Synonymous	EDU65414.1	bacteriophage lambda tail assembly protein I
8	408522	  1.2124e-12	Synonymous	CBG35053.1	nitrogen assimilation regulatory protein
5	360001	  1.3924e-12	Synonymous	CBG35046.1	putative invasin
26	131109	  1.3924e-12	Non-synonymous	CBG35046.1	putative invasin
124	217795	  1.3924e-12	Non-synonymous	CBG35046.1	putative invasin
134	298583	  1.8987e-12	Synonymous		
28	228308	  7.2454e-12	Synonymous	CBG34933.1	flagellar biosynthesis protein FliR
24	142165	  7.8683e-12	Synonymous	CBG34943.1	DNA-cytosine methyltransferase
41	286072	  1.5841e-11	Non-synonymous	AER84821.1	hypothetical protein
31	22888	  1.5885e-11	Synonymous	CBG35053.1	nitrogen assimilation regulatory protein
85	386757	  3.1491e-11	Non-synonymous	AER84821.1	hypothetical protein
132	395801	  9.2664e-11	Synonymous	CBG35999.1	integrase
171	39591	  1.0016e-10	Non-synonymous	CBG35046.1	putative invasin
32	235733	  1.3945e-10	Synonymous	CBG35054.1	putative exported protein
11	333663	  1.3994e-10	Non-synonymous	EDU63859.1	ErfK/YbiS/YcfS/YnhG family protein
133	397623	  1.9451e-10	Synonymous	CBG35303.1	putative exported protein
4	168989	  2.0111e-10	Synonymous	CBG35054.1	putative exported protein
189	113557	  4.5861e-10	Non-synonymous	CBG34940.1	putative membrane protein
33	339653	  5.1322e-10	Non-synonymous	EDU65673.1	MATE efflux family protein
139	252670	  6.5177e-10	Synonymous	CBG35049.1	AMP nucleosidase
110	330118	  7.8958e-10	Synonymous	CAQ32402.1	YeeO MATE transporter
111	346951	  7.8958e-10	Non-synonymous	CBG35055.1	Nicotinate-nucleotide--dimethylbenzimidazole phosphoribosyltransferase
120	131430	  9.0157e-10	Non-synonymous	CBG35047.1	conserved hypothetical protein
9	86206	  9.0283e-10	Non-synonymous	EDU65673.1	MATE efflux family protein
118	85774	  9.0283e-10	Non-synonymous	EDU63859.1	ErfK/YbiS/YcfS/YnhG family protein
119	108842	  9.0283e-10	Synonymous	EDU63859.1	ErfK/YbiS/YcfS/YnhG family protein
43	27458	  1.0777e-09	Synonymous	CBG35053.1	nitrogen assimilation regulatory protein
0	258294	  1.0838e-09	Synonymous		
1	370125	  1.0898e-09	Synonymous	CBG35053.1	nitrogen assimilation regulatory protein
106	212221	  1.0958e-09	Synonymous	CBG37044.1	Sec-independent protein translocase protein
88	148445	  1.4052e-09	Synonymous		
7	219438	  4.7483e-09	Synonymous	CBG35046.1	putative invasin
125	317358	  4.7549e-09	Non-synonymous	CBG35047.1	conserved hypothetical protein
98	122424	  6.1788e-09	Synonymous	CBG35054.1	putative exported protein
102	180726	  6.1788e-09	Non-synonymous	CBG35056.1	cobalamin synthase
23	81165	  6.7638e-09	Non-synonymous	CBG35769.1	tRNA pseudouridine synthase D
39	331528	  9.2615e-09	Synonymous	CBG35769.1	tRNA pseudouridine synthase D
25	382723	  1.1420e-08	Synonymous	CBG35769.1	tRNA pseudouridine synthase D
191	80471	  1.1946e-08	Non-synonymous		putative transposase (pseudogene)
197	388866	  1.1946e-08	Non-synonymous	EDU62460.1	IS629, transposase orfA
128	403007	  1.8644e-08	Non-synonymous	CBG35047.1	conserved hypothetical protein
6	128092	  2.7555e-08	Synonymous	CBG35046.1	putative invasin
47	143250	  7.1057e-08	Non-synonymous	CBG35053.1	nitrogen assimilation regulatory protein
122	186878	  7.1057e-08	Non-synonymous	CBG35048.1	shikimate transporter
185	30492	  1.0736e-07	Non-synonymous	CBG37651.1	D-mannonate hydrolase
161	397838	  3.2023e-07	Synonymous	CBG35048.1	shikimate transporter
150	177012	  3.2111e-07	Non-synonymous	CBG35048.1	shikimate transporter
116	105611	  3.3224e-07	Non-synonymous	CBG35053.1	nitrogen assimilation regulatory protein
148	347682	  3.6241e-07	Synonymous	CAQ32398.1	adhesin
144	325748	  4.2605e-07	Synonymous	CBG33937.1	glucans biosynthesis glucosyltransferase
163	177929	  4.8600e-07	Synonymous	EDU64237.1	diguanylate cyclase (GGDEF) domain protein
187	265391	  4.8600e-07	Synonymous	CBG37651.1	D-mannonate hydrolase
10	114865	  4.9169e-07	Synonymous	CBG35054.1	putative exported protein
86	66418	  5.3082e-07	Non-synonymous		putative transposase (pseudogene)
83	123188	  5.5774e-07	Synonymous	CBG35050.1	conserved hypothetical protein
94	269138	  5.5774e-07	Synonymous	EDU63466.1	transcriptional regulator, LysR family
112	372879	  1.1374e-06	Synonymous	CBG37680.1	DNA replication protein
45	82330	  1.1693e-06	Non-synonymous	CBG35053.1	nitrogen assimilation regulatory protein
91	198753	  1.2958e-06	Non-synonymous	AER83894.1	putative Rz endopeptidase from lambdoid prophage
92	241846	  1.2958e-06	Non-synonymous		putative transposase (pseudogene)
40	229804	  2.0714e-06	Synonymous		
29	276140	  4.6112e-06	Synonymous	CBG33285.1	thiamine-monophosphate kinase
93	409886	  4.6112e-06	Synonymous	AER84821.1	hypothetical protein
165	114757	  4.6112e-06	Non-synonymous	ADN46551.1	putative thiosulfate sulfurtransferase YnjE precursor
38	21268	  4.9372e-06	Synonymous	CBG35047.1	conserved hypothetical protein
90	197320	  5.0218e-06	Synonymous	EDU62460.1	IS629, transposase orfA
53	405120	  6.9318e-06	Synonymous	CBG35053.1	nitrogen assimilation regulatory protein
35	101071	  7.0018e-06	Non-synonymous	CBG34202.1	putative phage protein
184	312746	  7.0018e-06	Non-synonymous	CBG34202.1	putative phage protein
67	1465	  9.2585e-06	Synonymous	CBG34896.1	tyrosine-specific transport protein
126	341592	  9.5119e-06	Non-synonymous	CBG35000.1	putative prophage endopeptidase
159	288919	  1.0031e-05	Synonymous	CBG33211.1	cyanate transport protein (major facilitator superfamily protein)
146	219525	  1.4006e-05	Non-synonymous	CAQ32398.1	adhesin
177	147569	  1.5324e-05	Synonymous	CBG34896.1	tyrosine-specific transport protein
135	200910	  1.8437e-05	Non-synonymous	CBG35045.1	conserved hypothetical protein
152	372863	  2.2356e-05	Synonymous	CBG34198.1	phage host specificity protein
27	180103	  2.7776e-05	Non-synonymous	CBG35052.1	LysR-family transcriptional regulator
50	382868	  2.7776e-05	Synonymous	CBG35053.1	nitrogen assimilation regulatory protein
30	391063	  2.8051e-05	Synonymous	CBG33285.1	thiamine-monophosphate kinase
84	166191	  3.2342e-05	Synonymous	CBG34203.1	phage tail fibre assembly protein
52	389248	  5.3329e-05	Non-synonymous	ADN46747.1	very short patch repair protein
21	199272	      0.0001	Non-synonymous	CAQ34662.1	major type 1 subunit fimbrin (pilin), subunit of fimbrial complex
97	110385	      0.0001	Synonymous	CBG34500.1	tail fiber assembly protein
121	151656	      0.0001	Non-synonymous	CBG34333.1	putative phage minor tail protein
87	78244	      0.0002	Non-synonymous	EDU66529.1	bacteriophage lysis protein
65	388553	      0.0002	Synonymous	CAQ32401.1	conserved protein
182	156903	      0.0002	Synonymous	EDU63714.1	tyrosine-specific transport protein
42	398357	      0.0003	Synonymous		
56	158052	      0.0003	Synonymous		
154	257445	      0.0004	Synonymous	CAQ32398.1	adhesin
63	187512	      0.0005	Synonymous	CAQ33942.1	threonine dehydrogenase
13	140900	      0.0006	Non-synonymous	CBG35046.1	putative invasin
79	49002	      0.0007	Synonymous	ACX38982.1	integrase family protein
138	59384	      0.0007	Synonymous	CBG35049.1	AMP nucleosidase
78	377128	      0.0008	Non-synonymous	CBG35054.1	putative exported protein
68	21149	      0.0008	Non-synonymous		putative transposase (pseudogene)
75	307269	      0.0008	Synonymous		putative transposase (pseudogene)
12	415198	      0.0011	Synonymous	CBG35046.1	putative invasin
151	243632	      0.0019	Synonymous	EDU65009.1	GDP-mannose mannosyl hydrolase
164	155465	      0.0021	Non-synonymous	CBG37667.1	multidrug resistance protein
156	355984	      0.0025	Non-synonymous	EDU61989.1	phospholipase/carboxylesterase
80	55502	      0.0034	Synonymous	ACX38982.1	integrase family protein
168	189673	      0.0055	Synonymous	EDU66529.1	bacteriophage lysis protein
44	73234	      0.0060	Synonymous	CBG37218.1	glucose-6-phosphate isomerase
167	160978	      0.0062	Synonymous	CBG34897.1	conserved hypothetical protein
19	55972	      0.0094	Synonymous	CBG34202.1	putative phage protein
196	378550	      0.0094	Synonymous	CBG37208.1	putative L-sorbose 1-phosphate reductase
178	392058	      0.0101	Synonymous	CBG34951.1	transthyretin-like protein
60	151025	      0.0123	Synonymous	CAQ31370.1	TfaE
129	414980	      0.0130	Non-synonymous	CBG34202.1	putative phage protein
82	56929	      0.0135	Synonymous		
127	364323	      0.0135	Non-synonymous	CBG34203.1	phage tail fibre assembly protein
175	117733	      0.0148	Non-synonymous	ADN46805.1	nicotinate-nucleotide-- dimethylbenzimidazolephosphoribosyltransferase
181	328440	      0.0174	Synonymous		
136	297573	      0.0463	Synonymous	CBG35046.1	putative invasin
176	155342	      0.0525	Non-synonymous	CAQ31851.1	Rac prophage; predicted protein
205	215643	      0.0599	Synonymous	CBG36532.1	gamma-glutamyltranspeptidase
172	190749	      0.0617	Synonymous	CAQ34688.1	yjiQ
123	217092	      0.0715	Synonymous	EDU66245.1	PAP2 family protein
36	272923	      0.0726	Synonymous	CBG34202.1	putative phage protein
166	394566	      0.0726	Synonymous	EDU65875.1	transporter, auxin efflux carrier family protein
155	380820	      0.0806	Non-synonymous	BAI57792.1	hypothetical protein
46	93930	      0.0905	Synonymous	CBG35049.1	AMP nucleosidase
117	141612	      0.0968	Synonymous		
72	192172	      0.1008	Synonymous	CBG33937.1	glucans biosynthesis glucosyltransferase
17	255253	      0.1353	Non-synonymous	CAQ32398.1	adhesin
70	96964	      0.1526	Synonymous	CAQ31541.1	fused PutA transcriptional repressor / proline dehydrogenase / 1-pyrroline-5-carboxylate dehydrogenase
131	389938	      0.1526	Synonymous		
174	82037	      0.1614	Synonymous	EDU64682.1	mannonate dehydratase
57	347745	      0.1631	Synonymous		
137	330226	      0.1758	Non-synonymous	CBG35046.1	putative invasin
147	247702	      0.1897	Non-synonymous	CBG33211.1	cyanate transport protein (major facilitator superfamily protein)
173	273897	      0.2211	Synonymous	CAQ34662.1	major type 1 subunit fimbrin (pilin), subunit of fimbrial complex
153	163100	      0.2640	Synonymous		conserved hypothetical protein
89	154944	      0.3512	Non-synonymous	ADN46721.1	outer membrane porin protein LC precursor
37	185287	      0.3605	Synonymous		
64	266704	      0.4038	Synonymous		
34	412160	      0.4276	Synonymous	CBG37650.1	high-affinity gluconate transporter
141	2671	      0.4841	Synonymous		
180	110554	      0.4967	Synonymous	CAQ32398.1	adhesin
2	344900	      0.5157	Non-synonymous	CAQ32398.1	adhesin
15	182377	      0.5157	Synonymous	CAQ32398.1	adhesin
18	383119	      0.5157	Synonymous	CAQ34662.1	major type 1 subunit fimbrin (pilin), subunit of fimbrial complex
96	82432	      0.5157	Non-synonymous	CAQ32398.1	adhesin
105	197292	      0.5157	Synonymous	CAQ32398.1	adhesin
66	376499	      0.5353	Non-synonymous	CAQ32398.1	adhesin
104	196891	      0.5353	Synonymous	CAQ32398.1	adhesin
190	26400	      0.5353	Non-synonymous	CAQ32398.1	adhesin
3	74791	      0.5552	Non-synonymous	CAQ32398.1	adhesin
48	272012	      0.5552	Non-synonymous	CAQ32398.1	adhesin
77	371579	      0.5552	Non-synonymous	CAQ32405.1	L,D-transpeptidase ErfK
145	65376	      0.5552	Synonymous	CAQ32398.1	adhesin
169	378077	      0.5552	Synonymous	CBG34896.1	tyrosine-specific transport protein
114	396662	      0.5754	Non-synonymous	CAQ32398.1	adhesin
194	324529	      0.5754	Synonymous	CAQ32398.1	adhesin
195	351059	      0.5754	Non-synonymous	CAQ32398.1	adhesin
158	198640	      0.5961	Non-synonymous	CAQ32399.1	ShiA shikimate MFS transporter
162	399887	      0.5961	Synonymous	CAQ32398.1	adhesin
140	398608	      0.6171	Non-synonymous	CBG37552.1	putative membrane protein
198	51832	      0.6171	Synonymous	CAQ32398.1	adhesin
109	328258	      0.6384	Synonymous		
101	171596	      0.6448	Synonymous	CAQ32400.2	AMP nucleosidase
100	144908	      0.6602	Synonymous	CAQ32403.1	Cbl transcriptional activator
113	395419	      0.6823	Synonymous	CAQ32390.1	predicted sensory kinase in two-component regulatory system with YedW
179	100233	      0.6953	Synonymous	ADN46871.1	UDP-glucose 6-dehydrogenase
160	381916	      0.7190	Non-synonymous	CBG33211.1	cyanate transport protein (major facilitator superfamily protein)
58	90	      0.7245	Non-synonymous	ADN48293.1	putative fimbrial-like protein
192	144534	      0.7275	Synonymous	CBG35183.1	putative nucleic acid binding protein (putative regulator)
157	7228	      0.7506	Non-synonymous	CBG35034.1	putative chorismate binding protein
149	354918	      0.7746	Synonymous	CBG33430.1	two-component system response regulator
74	264753	      0.8202	Non-synonymous	CAQ34410.1	predicted c-di-GMP-specific phosphodiesterase
130	232234	      0.8422	Synonymous	EDU62071.1	YehL
108	314915	      0.8658	Non-synonymous	ADX51043.1	hypothetical protein
51	384487	      0.8710	Synonymous	EDU63823.1	rhodanese-like domain protein
143	52587	      0.8710	Synonymous		
76	369145	      0.8719	Synonymous	CAQ31038.1	cusR
200	97752	      0.8960	Synonymous	CAQ31853.1	recombinase, DNA renaturation
201	106818	      0.8960	Synonymous	CAQ31853.1	recombinase, DNA renaturation
202	142277	      0.8960	Non-synonymous	CAQ31853.1	recombinase, DNA renaturation
203	183856	      0.8960	Non-synonymous		RecE exonuclease VIII, C-terminal fragment
204	213393	      0.8960	Synonymous		RecE exonuclease VIII, C-terminal fragment
206	226044	      0.8960	Synonymous		RecE exonuclease VIII, C-terminal fragment
103	192434	      0.9052	Synonymous	CAQ32398.1	adhesin
59	142554	      0.9162	Synonymous	CAQ33942.1	threonine dehydrogenase
186	236866	      0.9183	Synonymous	EDU62791.1	conserved hypothetical protein
62	19403	      0.9281	Synonymous		
73	210608	      0.9281	Synonymous	CAQ33688.1	uroporphyrin III C-methyltransferase [multifunctional]
115	414808	      0.9281	Non-synonymous	ADX51043.1	hypothetical protein
16	247005	      0.9311	Non-synonymous	CAQ32398.1	adhesin
20	59965	      0.9370	Synonymous		
14	109514	      0.9470	Synonymous	CAQ34662.1	major type 1 subunit fimbrin (pilin), subunit of fimbrial complex
170	220609	      0.9470	Non-synonymous		conserved hypothetical protein
55	78007	      0.9600	Non-synonymous		conserved hypothetical protein
199	97205	      0.9634	Non-synonymous		RecE exonuclease VIII, C-terminal fragment
95	57008	      0.9659	Synonymous	CBG34314.1	ParB-like nuclease
107	265080	      0.9659	Synonymous	CBG34314.1	ParB-like nuclease
22	325625	      0.9684	Non-synonymous	AEG34962.1	putative fimbrial usher protein
142	34145	      0.9684	Synonymous		
54	68173	      0.9711	Non-synonymous	CAQ34662.1	major type 1 subunit fimbrin (pilin), subunit of fimbrial complex
71	133864	      0.9728	Synonymous		
99	138159	      0.9728	Synonymous		
49	372694	      0.9735	Synonymous	CAQ32398.1	adhesin
61	246965	      0.9735	Synonymous	CAQ32390.1	predicted sensory kinase in two-component regulatory system with YedW
69	66471	      0.9735	Non-synonymous	CAQ32405.1	L,D-transpeptidase ErfK
193	219025	      0.9735	Synonymous	ADN49212.1	L-idonate 5-dehydrogenase
183	211446	      0.9777	Synonymous	EDU65400.1	oxidoreductase, zinc-binding dehydrogenase family
188	330831	      0.9885	Synonymous	EDU63160.1	phosphoribosyl-AMP cyclohydrolase/phosphoribosyl-ATP pyrophosphatase
