# Supplementary material for: SNP-Associations and Phenotype Predictions from Hundreds of Microbial Genomes without Genome Alignments
Source: PLoS One. 2014 Feb 28;9(2):e90490. doi: 10.1371/journal.pone.0090490 (PMC3938750; doi:10.1371/journal.pone.0090490)
Supplement: Table S5 — Chi-square details.txt file written by CausalSNPs. (TXT) [file pone.0090490.s005.txt]

SNP 0	Obs	Expected
Pos	0	0.106060606060606
Neg	4	0.318181818181818
Null	3	6.46969696969697
Del	0	0.106060606060606
Add	0	0
Chi-square = 44.6768149882904	degrees of freedom = 3	p = 0.0000000010838
SNP 1	Obs	Expected
Pos	4	0.318181818181818
Neg	0	0.106060606060606
Null	3	6.52272727272727
Del	0	0.053030303030303
Add	0	0
Chi-square = 44.6655052264808	degrees of freedom = 3	p = 0.0000000010898
SNP 2	Obs	Expected
Pos	0	0.265151515151515
Neg	0	0
Null	7	5.88636363636364
Del	0	0.848484848484849
Add	0	0
Chi-square = 1.32432432432432	degrees of freedom = 2	p = 0.51574
SNP 3	Obs	Expected
Pos	0	0.053030303030303
Neg	0	0
Null	7	5.99242424242424
Del	0	0.954545454545454
Add	0	0
Chi-square = 1.17699115044248	degrees of freedom = 2	p = 0.55516
SNP 4	Obs	Expected
Pos	0	0.106060606060606
Neg	4	0.318181818181818
Null	3	6.57575757575758
Del	0	0
Add	0	0
Chi-square = 44.6543778801843	degrees of freedom = 2	p = 0.00000000020111
SNP 5	Obs	Expected
Pos	0	0
Neg	0	0.053030303030303
Null	0	6.15151515151515
Del	7	0.795454545454545
Add	0	0
Chi-square = 54.6	degrees of freedom = 2	p = 0.0000000000013924
SNP 6	Obs	Expected
Pos	3	0.212121212121212
Neg	0	0.212121212121212
Null	4	6.09848484848485
Del	0	0.477272727272727
Add	0	0
Chi-square = 38.0521739130435	degrees of freedom = 3	p = 0.000000027555
SNP 7	Obs	Expected
Pos	0	0.106060606060606
Neg	0	0.106060606060606
Null	1	6.04545454545455
Del	6	0.742424242424242
Add	0	0
Chi-square = 41.6552094522019	degrees of freedom = 3	p = 0.0000000047483
SNP 8	Obs	Expected
Pos	0	0.265151515151515
Neg	0	0
Null	1	6.15151515151515
Del	6	0.583333333333333
Add	0	0
Chi-square = 54.8768472906404	degrees of freedom = 2	p = 0.0000000000012124
SNP 9	Obs	Expected
Pos	0	0.053030303030303
Neg	0	0
Null	1	6.20454545454545
Del	6	0.742424242424242
Add	0	0
Chi-square = 41.6509680795395	degrees of freedom = 2	p = 0.00000000090283
SNP 10	Obs	Expected
Pos	4	0.424242424242424
Neg	0	0.106060606060606
Null	3	6.36363636363636
Del	0	0.106060606060606
Add	0	0
Chi-square = 32.1285714285714	degrees of freedom = 3	p = 0.00000049169
SNP 11	Obs	Expected
Pos	0	0
Neg	0	0.053030303030303
Null	1	6.25757575757576
Del	6	0.689393939393939
Add	0	0
Chi-square = 45.3795865151797	degrees of freedom = 2	p = 0.00000000013994
SNP 12	Obs	Expected
Pos	2	0.212121212121212
Neg	0	0.212121212121212
Null	5	6.04545454545455
Del	0	0.53030303030303
Add	0	0
Chi-square = 15.9924812030075	degrees of freedom = 3	p = 0.0011380
SNP 13	Obs	Expected
Pos	1	0.053030303030303
Neg	0	0.159090909090909
Null	5	6.15151515151515
Del	1	0.636363636363636
Add	0	0
Chi-square = 17.4926108374384	degrees of freedom = 3	p = 0.00055960
SNP 14	Obs	Expected
Pos	0	0.106060606060606
Neg	0	0
Null	6	5.93939393939394
Del	1	0.954545454545454
Add	0	0
Chi-square = 0.108843537414966	degrees of freedom = 2	p = 0.94703
SNP 15	Obs	Expected
Pos	0	0.106060606060606
Neg	0	0
Null	7	5.88636363636364
Del	0	1.00757575757576
Add	0	0
Chi-square = 1.32432432432432	degrees of freedom = 2	p = 0.51574
SNP 16	Obs	Expected
Pos	0	0.106060606060606
Neg	0	0
Null	6	5.72727272727273
Del	1	1.16666666666667
Add	0	0
Chi-square = 0.142857142857143	degrees of freedom = 2	p = 0.93106
SNP 17	Obs	Expected
Pos	1	0.212121212121212
Neg	0	0
Null	6	5.72727272727273
Del	0	1.06060606060606
Add	0	0
Chi-square = 4	degrees of freedom = 2	p = 0.13534
SNP 18	Obs	Expected
Pos	0	0.159090909090909
Neg	0	0
Null	7	5.88636363636364
Del	0	0.954545454545454
Add	0	0
Chi-square = 1.32432432432432	degrees of freedom = 2	p = 0.51574
SNP 19	Obs	Expected
Pos	0	0.053030303030303
Neg	0	0
Null	5	6.62878787878788
Del	2	0.318181818181818
Add	0	0
Chi-square = 9.34285714285715	degrees of freedom = 2	p = 0.0093589
SNP 20	Obs	Expected
Pos	0	0
Neg	0	0.053030303030303
Null	6	5.67424242424242
Del	1	1.27272727272727
Add	0	0
Chi-square = 0.130173564753004	degrees of freedom = 2	p = 0.93699
SNP 21	Obs	Expected
Pos	0	0
Neg	1	0.053030303030303
Null	6	5.99242424242424
Del	0	0.954545454545454
Add	0	0
Chi-square = 17.8647281921618	degrees of freedom = 2	p = 0.00013205
SNP 22	Obs	Expected
Pos	0	0.053030303030303
Neg	0	0
Null	6	6.04545454545455
Del	1	0.901515151515151
Add	0	0
Chi-square = 0.0641309155241044	degrees of freedom = 2	p = 0.96844
SNP 23	Obs	Expected
Pos	1	0.159090909090909
Neg	0	0
Null	2	6.41666666666667
Del	4	0.424242424242424
Add	0	0
Chi-square = 37.6233766233766	degrees of freedom = 2	p = 0.0000000067638
SNP 24	Obs	Expected
Pos	4	0.265151515151515
Neg	0	0.106060606060606
Null	3	6.52272727272727
Del	0	0.106060606060606
Add	0	0
Chi-square = 54.7226480836237	degrees of freedom = 3	p = 0.0000000000078683
SNP 25	Obs	Expected
Pos	1	0.106060606060606
Neg	0	0
Null	2	6.41666666666667
Del	4	0.477272727272727
Add	0	0
Chi-square = 36.5757575757576	degrees of freedom = 2	p = 0.000000011420
SNP 26	Obs	Expected
Pos	0	0
Neg	0	0.053030303030303
Null	0	6.15151515151515
Del	7	0.795454545454545
Add	0	0
Chi-square = 54.6	degrees of freedom = 2	p = 0.0000000000013924
SNP 27	Obs	Expected
Pos	3	0.318181818181818
Neg	0	0.212121212121212
Null	4	6.41666666666667
Del	0	0.053030303030303
Add	0	0
Chi-square = 23.7792207792208	degrees of freedom = 3	p = 0.000027776
SNP 28	Obs	Expected
Pos	1	0.053030303030303
Neg	0	0
Null	1	6.31060606060606
Del	5	0.636363636363636
Add	0	0
Chi-square = 51.3013205282113	degrees of freedom = 2	p = 0.0000000000072454
SNP 29	Obs	Expected
Pos	0	0
Neg	0	0.053030303030303
Null	3	6.41666666666667
Del	4	0.53030303030303
Add	0	0
Chi-square = 24.574025974026	degrees of freedom = 2	p = 0.0000046112
SNP 30	Obs	Expected
Pos	3	0.318181818181818
Neg	0	0.106060606060606
Null	4	6.46969696969697
Del	0	0.106060606060606
Add	0	0
Chi-square = 23.7587822014052	degrees of freedom = 3	p = 0.000028051
SNP 31	Obs	Expected
Pos	0	0
Neg	0	0.106060606060606
Null	1	6.25757575757576
Del	6	0.636363636363636
Add	0	0
Chi-square = 49.7312348668281	degrees of freedom = 2	p = 0.000000000015885
SNP 32	Obs	Expected
Pos	0	0
Neg	0	0.318181818181818
Null	1	5.99242424242424
Del	6	0.689393939393939
Add	0	0
Chi-square = 45.3866575901974	degrees of freedom = 2	p = 0.00000000013945
SNP 33	Obs	Expected
Pos	0	0.106060606060606
Neg	1	0.212121212121212
Null	0	5.93939393939394
Del	6	0.742424242424242
Add	0	0
Chi-square = 46.2040816326531	degrees of freedom = 3	p = 0.00000000051322
SNP 34	Obs	Expected
Pos	0	0
Neg	1	0.318181818181818
Null	5	5.93939393939394
Del	1	0.742424242424242
Add	0	0
Chi-square = 1.69897959183673	degrees of freedom = 2	p = 0.42763
SNP 35	Obs	Expected
Pos	1	0.053030303030303
Neg	0	0
Null	4	6.52272727272727
Del	2	0.424242424242424
Add	0	0
Chi-square = 23.7386759581882	degrees of freedom = 2	p = 0.0000070018
SNP 36	Obs	Expected
Pos	0	0
Neg	0	0.053030303030303
Null	5	6.46969696969697
Del	2	0.477272727272727
Add	0	0
Chi-square = 5.24512099921936	degrees of freedom = 2	p = 0.072617
SNP 37	Obs	Expected
Pos	0	0.212121212121212
Neg	1	0.212121212121212
Null	5	5.62121212121212
Del	1	0.954545454545454
Add	0	0
Chi-square = 3.20934411500449	degrees of freedom = 3	p = 0.36046
SNP 38	Obs	Expected
Pos	0	0.106060606060606
Neg	1	0.159090909090909
Null	2	6.15151515151515
Del	4	0.583333333333333
Add	0	0
Chi-square = 27.3645320197044	degrees of freedom = 3	p = 0.0000049372
SNP 39	Obs	Expected
Pos	3	0.318181818181818
Neg	0	0
Null	2	6.41666666666667
Del	2	0.265151515151515
Add	0	0
Chi-square = 36.9948051948052	degrees of freedom = 2	p = 0.0000000092615
SNP 40	Obs	Expected
Pos	3	0.318181818181818
Neg	0	0
Null	2	5.72727272727273
Del	2	0.954545454545454
Add	0	0
Chi-square = 26.1746031746032	degrees of freedom = 2	p = 0.0000020714
SNP 41	Obs	Expected
Pos	2	0.106060606060606
Neg	0	0
Null	1	6.04545454545455
Del	4	0.848484848484849
Add	0	0
Chi-square = 49.7368421052632	degrees of freedom = 2	p = 0.000000000015841
SNP 42	Obs	Expected
Pos	1	0.212121212121212
Neg	0	0
Null	3	6.25757575757576
Del	3	0.53030303030303
Add	0	0
Chi-square = 16.1239709443099	degrees of freedom = 2	p = 0.00031530
SNP 43	Obs	Expected
Pos	4	0.318181818181818
Neg	0	0.159090909090909
Null	3	6.41666666666667
Del	0	0.106060606060606
Add	0	0
Chi-square = 44.6883116883117	degrees of freedom = 3	p = 0.0000000010777
SNP 44	Obs	Expected
Pos	0	0
Neg	2	0.371212121212121
Null	5	6.62878787878788
Del	0	0
Add	0	0
Chi-square = 7.5469387755102	degrees of freedom = 1	p = 0.0060112
SNP 45	Obs	Expected
Pos	0	0
Neg	0	0.053030303030303
Null	2	6.20454545454545
Del	5	0.742424242424242
Add	0	0
Chi-square = 27.3181580324437	degrees of freedom = 2	p = 0.0000011693
SNP 46	Obs	Expected
Pos	1	0.159090909090909
Neg	0	0.318181818181818
Null	6	6.52272727272727
Del	0	0
Add	0	0
Chi-square = 4.80487804878049	degrees of freedom = 2	p = 0.090497
SNP 47	Obs	Expected
Pos	0	0
Neg	0	0.053030303030303
Null	2	6.31060606060606
Del	5	0.636363636363636
Add	0	0
Chi-square = 32.9195678271308	degrees of freedom = 2	p = 0.000000071057
SNP 48	Obs	Expected
Pos	0	0.053030303030303
Neg	0	0
Null	7	5.99242424242424
Del	0	0.954545454545454
Add	0	0
Chi-square = 1.17699115044248	degrees of freedom = 2	p = 0.55516
SNP 49	Obs	Expected
Pos	0	0.053030303030303
Neg	0	0
Null	6	5.93939393939394
Del	1	1.00757575757576
Add	0	0
Chi-square = 0.0537056928034372	degrees of freedom = 2	p = 0.97350
SNP 50	Obs	Expected
Pos	3	0.318181818181818
Neg	0	0.212121212121212
Null	4	6.41666666666667
Del	0	0.053030303030303
Add	0	0
Chi-square = 23.7792207792208	degrees of freedom = 3	p = 0.000027776
SNP 51	Obs	Expected
Pos	0	0
Neg	0	0.053030303030303
Null	6	6.31060606060606
Del	1	0.636363636363636
Add	0	0
Chi-square = 0.276110444177671	degrees of freedom = 2	p = 0.87105
SNP 52	Obs	Expected
Pos	0	0.053030303030303
Neg	0	0
Null	4	6.57575757575758
Del	3	0.371212121212121
Add	0	0
Chi-square = 19.678077682686	degrees of freedom = 2	p = 0.000053329
SNP 53	Obs	Expected
Pos	0	0.212121212121212
Neg	3	0.318181818181818
Null	4	6.46969696969697
Del	0	0
Add	0	0
Chi-square = 23.7587822014051	degrees of freedom = 2	p = 0.0000069318
SNP 54	Obs	Expected
Pos	0	0
Neg	0	0.053030303030303
Null	6	5.88636363636364
Del	1	1.06060606060606
Add	0	0
Chi-square = 0.0586872586872587	degrees of freedom = 2	p = 0.97108
SNP 55	Obs	Expected
Pos	0	0
Neg	0	0.053030303030303
Null	6	6.09848484848485
Del	1	0.848484848484849
Add	0	0
Chi-square = 0.0816770186335404	degrees of freedom = 2	p = 0.95998
SNP 56	Obs	Expected
Pos	0	0
Neg	2	0.212121212121212
Null	5	6.15151515151515
Del	0	0.636363636363636
Add	0	0
Chi-square = 15.9211822660099	degrees of freedom = 2	p = 0.00034895
SNP 57	Obs	Expected
Pos	0	0.053030303030303
Neg	0	0.053030303030303
Null	4	5.93939393939394
Del	3	0.954545454545454
Add	0	0
Chi-square = 5.12244897959184	degrees of freedom = 3	p = 0.16305
SNP 58	Obs	Expected
Pos	0	0
Neg	0	0.053030303030303
Null	5	5.72727272727273
Del	2	1.21969696969697
Add	0	0
Chi-square = 0.644582470669427	degrees of freedom = 2	p = 0.72449
SNP 59	Obs	Expected
Pos	0	0.053030303030303
Neg	0	0
Null	7	6.52272727272727
Del	0	0.371212121212121
Add	0	0.053030303030303
Chi-square = 0.51219512195122	degrees of freedom = 3	p = 0.91620
SNP 60	Obs	Expected
Pos	1	0.106060606060606
Neg	0	0
Null	4	5.78030303030303
Del	2	1.11363636363636
Add	0	0
Chi-square = 8.78842913312114	degrees of freedom = 2	p = 0.012349
SNP 61	Obs	Expected
Pos	0	0.053030303030303
Neg	0	0
Null	6	5.93939393939394
Del	1	1.00757575757576
Add	0	0
Chi-square = 0.0537056928034372	degrees of freedom = 2	p = 0.97350
SNP 62	Obs	Expected
Pos	0	0
Neg	0	0.053030303030303
Null	6	6.20454545454545
Del	1	0.742424242424242
Add	0	0
Chi-square = 0.149136577708006	degrees of freedom = 2	p = 0.92814
SNP 63	Obs	Expected
Pos	1	0.053030303030303
Neg	0	0
Null	5	6.41666666666667
Del	1	0.477272727272727
Add	0	0.053030303030303
Chi-square = 17.8484848484849	degrees of freedom = 3	p = 0.00047266
SNP 64	Obs	Expected
Pos	0	0
Neg	0	0.053030303030303
Null	5	6.09848484848485
Del	2	0.848484848484849
Add	0	0
Chi-square = 1.81366459627329	degrees of freedom = 2	p = 0.40380
SNP 65	Obs	Expected
Pos	0	0
Neg	1	0.053030303030303
Null	5	5.93939393939394
Del	1	1.00757575757576
Add	0	0
Chi-square = 17.0588077336198	degrees of freedom = 2	p = 0.00019757
SNP 66	Obs	Expected
Pos	0	0
Neg	0	0.106060606060606
Null	7	5.93939393939394
Del	0	0.954545454545454
Add	0	0
Chi-square = 1.25	degrees of freedom = 2	p = 0.53526
SNP 67	Obs	Expected
Pos	0	0
Neg	3	0.371212121212121
Null	4	6.62878787878788
Del	0	0
Add	0	0
Chi-square = 19.658612244898	degrees of freedom = 1	p = 0.0000092585
SNP 68	Obs	Expected
Pos	0	0.053030303030303
Neg	0	0
Null	4	6.46969696969697
Del	3	0.477272727272727
Add	0	0
Chi-square = 14.3302107728337	degrees of freedom = 2	p = 0.00077310
SNP 69	Obs	Expected
Pos	0	0
Neg	0	0.053030303030303
Null	6	5.93939393939394
Del	1	1.00757575757576
Add	0	0
Chi-square = 0.0537056928034372	degrees of freedom = 2	p = 0.97350
SNP 70	Obs	Expected
Pos	0	0
Neg	0	0.053030303030303
Null	5	6.41666666666667
Del	2	0.477272727272727
Add	0	0.053030303030303
Chi-square = 5.27705627705628	degrees of freedom = 3	p = 0.15260
SNP 71	Obs	Expected
Pos	0	0.053030303030303
Neg	0	0
Null	6	5.99242424242424
Del	1	0.954545454545454
Add	0	0
Chi-square = 0.055204382638011	degrees of freedom = 2	p = 0.97278
SNP 72	Obs	Expected
Pos	0	0.053030303030303
Neg	1	0.159090909090909
Null	6	6.78787878787879
Del	0	0
Add	0	0
Chi-square = 4.58928571428572	degrees of freedom = 2	p = 0.10080
SNP 73	Obs	Expected
Pos	0	0.053030303030303
Neg	0	0
Null	6	6.20454545454545
Del	1	0.742424242424242
Add	0	0
Chi-square = 0.149136577708006	degrees of freedom = 2	p = 0.92814
SNP 74	Obs	Expected
Pos	0	0.053030303030303
Neg	0	0
Null	6	6.46969696969697
Del	1	0.424242424242424
Add	0	0.053030303030303
Chi-square = 0.921545667447307	degrees of freedom = 3	p = 0.82023
SNP 75	Obs	Expected
Pos	0	0.053030303030303
Neg	0	0
Null	4	6.46969696969697
Del	3	0.477272727272727
Add	0	0
Chi-square = 14.3302107728337	degrees of freedom = 2	p = 0.00077310
SNP 76	Obs	Expected
Pos	0	0
Neg	0	0.053030303030303
Null	6	6.41666666666667
Del	1	0.477272727272727
Add	0	0.053030303030303
Chi-square = 0.705627705627706	degrees of freedom = 3	p = 0.87188
SNP 77	Obs	Expected
Pos	0	0
Neg	0	0.106060606060606
Null	7	5.99242424242424
Del	0	0.901515151515151
Add	0	0
Chi-square = 1.17699115044248	degrees of freedom = 2	p = 0.55516
SNP 78	Obs	Expected
Pos	3	0.424242424242424
Neg	0	0.265151515151515
Null	4	6.15151515151515
Del	0	0.159090909090909
Add	0	0
Chi-square = 16.8152709359606	degrees of freedom = 3	p = 0.00077133
SNP 79	Obs	Expected
Pos	1	0.106060606060606
Neg	0	0
Null	3	6.04545454545455
Del	3	0.848484848484849
Add	0	0
Chi-square = 14.5244360902256	degrees of freedom = 2	p = 0.00070155
SNP 80	Obs	Expected
Pos	1	0.159090909090909
Neg	0	0
Null	3	5.99242424242424
Del	3	0.848484848484849
Add	0	0
Chi-square = 11.3947534766119	degrees of freedom = 2	p = 0.0033548
SNP 81	Obs	Expected
Pos	3	0.159090909090909
Neg	0	0
Null	0	5.88636363636364
Del	4	0.954545454545454
Add	0	0
Chi-square = 66.3333333333333	degrees of freedom = 2	p = 0.0000000000000039437
SNP 82	Obs	Expected
Pos	0	0
Neg	0	0.053030303030303
Null	4	6.25757575757576
Del	3	0.689393939393939
Add	0	0
Chi-square = 8.61184578133731	degrees of freedom = 2	p = 0.013488
SNP 83	Obs	Expected
Pos	0	0
Neg	3	0.318181818181818
Null	2	6.09848484848485
Del	2	0.583333333333333
Add	0	0
Chi-square = 28.7987577639752	degrees of freedom = 2	p = 0.00000055774
SNP 84	Obs	Expected
Pos	1	0.053030303030303
Neg	0	0
Null	4	6.31060606060606
Del	2	0.636363636363636
Add	0	0
Chi-square = 20.6782713085234	degrees of freedom = 2	p = 0.000032342
SNP 85	Obs	Expected
Pos	0	0
Neg	1	0.318181818181818
Null	0	5.99242424242424
Del	6	0.689393939393939
Add	0	0
Chi-square = 48.3626373626374	degrees of freedom = 2	p = 0.000000000031491
SNP 86	Obs	Expected
Pos	0	0
Neg	0	0.053030303030303
Null	1	5.93939393939394
Del	6	1.00757575757576
Add	0	0
Chi-square = 28.8976906552095	degrees of freedom = 2	p = 0.00000053082
SNP 87	Obs	Expected
Pos	0	0.053030303030303
Neg	0	0.053030303030303
Null	2	5.93939393939394
Del	5	0.954545454545454
Add	0	0
Chi-square = 19.8639455782313	degrees of freedom = 3	p = 0.00018113
SNP 88	Obs	Expected
Pos	0	0.053030303030303
Neg	0	0
Null	2	6.41666666666667
Del	5	0.53030303030303
Add	0	0
Chi-square = 40.7662337662338	degrees of freedom = 2	p = 0.0000000014052
SNP 89	Obs	Expected
Pos	0	0.053030303030303
Neg	0	0
Null	5	6.15151515151515
Del	2	0.795454545454545
Add	0	0
Chi-square = 2.09261083743842	degrees of freedom = 2	p = 0.35123
SNP 90	Obs	Expected
Pos	0	0.053030303030303
Neg	0	0.106060606060606
Null	2	6.09848484848485
Del	5	0.742424242424242
Add	0	0
Chi-square = 27.3293700088731	degrees of freedom = 3	p = 0.0000050218
SNP 91	Obs	Expected
Pos	0	0
Neg	0	0.053030303030303
Null	1	5.88636363636364
Del	6	1.06060606060606
Add	0	0
Chi-square = 27.1127413127413	degrees of freedom = 2	p = 0.0000012958
SNP 92	Obs	Expected
Pos	0	0.053030303030303
Neg	0	0
Null	1	5.88636363636364
Del	6	1.06060606060606
Add	0	0
Chi-square = 27.1127413127413	degrees of freedom = 2	p = 0.0000012958
SNP 93	Obs	Expected
Pos	0	0
Neg	0	0.053030303030303
Null	3	6.41666666666667
Del	4	0.53030303030303
Add	0	0
Chi-square = 24.574025974026	degrees of freedom = 2	p = 0.0000046112
SNP 94	Obs	Expected
Pos	0	0
Neg	3	0.318181818181818
Null	2	6.09848484848485
Del	2	0.583333333333333
Add	0	0
Chi-square = 28.7987577639752	degrees of freedom = 2	p = 0.00000055774
SNP 95	Obs	Expected
Pos	0	0
Neg	0	0.053030303030303
Null	6	5.83333333333333
Del	1	1.11363636363636
Add	0	0
Chi-square = 0.0693877551020408	degrees of freedom = 2	p = 0.96590
SNP 96	Obs	Expected
Pos	0	0
Neg	0	0.053030303030303
Null	7	5.88636363636364
Del	0	1.06060606060606
Add	0	0
Chi-square = 1.32432432432432	degrees of freedom = 2	p = 0.51574
SNP 97	Obs	Expected
Pos	1	0.053030303030303
Neg	0	0
Null	6	6.20454545454545
Del	0	0.742424242424242
Add	0	0
Chi-square = 17.6593406593407	degrees of freedom = 2	p = 0.00014633
SNP 98	Obs	Expected
Pos	3	0.212121212121212
Neg	0	0
Null	4	6.73484848484849
Del	0	0.053030303030303
Add	0	0
Chi-square = 37.8042744656918	degrees of freedom = 2	p = 0.0000000061788
SNP 99	Obs	Expected
Pos	0	0
Neg	0	0.053030303030303
Null	6	5.99242424242424
Del	1	0.954545454545454
Add	0	0
Chi-square = 0.055204382638011	degrees of freedom = 2	p = 0.97278
SNP 100	Obs	Expected
Pos	0	0.053030303030303
Neg	0	0
Null	7	6.25757575757576
Del	0	0.689393939393939
Add	0	0
Chi-square = 0.830508474576271	degrees of freedom = 2	p = 0.66017
SNP 101	Obs	Expected
Pos	0	0.053030303030303
Neg	0	0
Null	5	5.83333333333333
Del	2	1.11363636363636
Add	0	0
Chi-square = 0.877551020408164	degrees of freedom = 2	p = 0.64483
SNP 102	Obs	Expected
Pos	0	0
Neg	3	0.212121212121212
Null	4	6.73484848484849
Del	0	0.053030303030303
Add	0	0
Chi-square = 37.8042744656918	degrees of freedom = 2	p = 0.0000000061788
SNP 103	Obs	Expected
Pos	0	0.106060606060606
Neg	0	0
Null	6	6.15151515151515
Del	1	0.742424242424242
Add	0	0
Chi-square = 0.199155524278677	degrees of freedom = 2	p = 0.90522
SNP 104	Obs	Expected
Pos	0	0.053030303030303
Neg	0	0
Null	7	5.93939393939394
Del	0	1.00757575757576
Add	0	0
Chi-square = 1.25	degrees of freedom = 2	p = 0.53526
SNP 105	Obs	Expected
Pos	0	0
Neg	0	0.053030303030303
Null	7	5.88636363636364
Del	0	1.06060606060606
Add	0	0
Chi-square = 1.32432432432432	degrees of freedom = 2	p = 0.51574
SNP 106	Obs	Expected
Pos	4	0.318181818181818
Neg	0	0.053030303030303
Null	3	6.57575757575758
Del	0	0.053030303030303
Add	0	0
Chi-square = 44.6543778801843	degrees of freedom = 3	p = 0.0000000010958
SNP 107	Obs	Expected
Pos	0	0
Neg	0	0.053030303030303
Null	6	5.83333333333333
Del	1	1.11363636363636
Add	0	0
Chi-square = 0.0693877551020408	degrees of freedom = 2	p = 0.96590
SNP 108	Obs	Expected
Pos	0	0
Neg	0	0
Null	6	5.83333333333333
Del	1	1.16666666666667
Add	0	0
Chi-square = 0.0285714285714285	degrees of freedom = 1	p = 0.86577
SNP 109	Obs	Expected
Pos	0	0
Neg	0	0.053030303030303
Null	7	6.20454545454545
Del	0	0.742424242424242
Add	0	0
Chi-square = 0.897435897435898	degrees of freedom = 2	p = 0.63845
SNP 110	Obs	Expected
Pos	3	0.212121212121212
Neg	0	0
Null	4	6.78787878787879
Del	0	0
Add	0	0
Chi-square = 37.7857142857143	degrees of freedom = 1	p = 0.00000000078958
SNP 111	Obs	Expected
Pos	3	0.212121212121212
Neg	0	0
Null	4	6.78787878787879
Del	0	0
Add	0	0
Chi-square = 37.7857142857143	degrees of freedom = 1	p = 0.00000000078958
SNP 112	Obs	Expected
Pos	0	0
Neg	3	0.318181818181818
Null	4	6.68181818181818
Del	0	0
Add	0	0
Chi-square = 23.6802721088435	degrees of freedom = 1	p = 0.0000011374
SNP 113	Obs	Expected
Pos	0	0
Neg	0	0.053030303030303
Null	7	6.31060606060606
Del	0	0.636363636363636
Add	0	0
Chi-square = 0.764705882352941	degrees of freedom = 2	p = 0.68225
SNP 114	Obs	Expected
Pos	0	0
Neg	0	0.053030303030303
Null	7	6.04545454545455
Del	0	0.901515151515151
Add	0	0
Chi-square = 1.10526315789474	degrees of freedom = 2	p = 0.57543
SNP 115	Obs	Expected
Pos	0	0.053030303030303
Neg	0	0
Null	6	6.20454545454545
Del	1	0.742424242424242
Add	0	0
Chi-square = 0.149136577708006	degrees of freedom = 2	p = 0.92814
SNP 116	Obs	Expected
Pos	0	0.159090909090909
Neg	0	0.053030303030303
Null	2	6.15151515151515
Del	5	0.636363636363636
Add	0	0
Chi-square = 32.935960591133	degrees of freedom = 3	p = 0.00000033224
SNP 117	Obs	Expected
Pos	0	0.106060606060606
Neg	0	0.053030303030303
Null	5	6.41666666666667
Del	2	0.424242424242424
Add	0	0
Chi-square = 6.32467532467532	degrees of freedom = 3	p = 0.096839
SNP 118	Obs	Expected
Pos	0	0
Neg	0	0.053030303030303
Null	1	6.20454545454545
Del	6	0.742424242424242
Add	0	0
Chi-square = 41.6509680795395	degrees of freedom = 2	p = 0.00000000090283
SNP 119	Obs	Expected
Pos	0	0.053030303030303
Neg	0	0
Null	1	6.20454545454545
Del	6	0.742424242424242
Add	0	0
Chi-square = 41.6509680795395	degrees of freedom = 2	p = 0.00000000090283
SNP 120	Obs	Expected
Pos	0	0
Neg	0	0.159090909090909
Null	1	6.09848484848485
Del	6	0.742424242424242
Add	0	0
Chi-square = 41.6537710736469	degrees of freedom = 2	p = 0.00000000090157
SNP 121	Obs	Expected
Pos	0	0.053030303030303
Neg	0	0
Null	3	6.25757575757576
Del	4	0.689393939393939
Add	0	0
Chi-square = 17.6470478673869	degrees of freedom = 2	p = 0.00014723
SNP 122	Obs	Expected
Pos	0	0.053030303030303
Neg	0	0
Null	2	6.31060606060606
Del	5	0.636363636363636
Add	0	0
Chi-square = 32.9195678271308	degrees of freedom = 2	p = 0.000000071057
SNP 123	Obs	Expected
Pos	0	0
Neg	0	0.106060606060606
Null	5	6.41666666666667
Del	2	0.477272727272727
Add	0	0
Chi-square = 5.27705627705628	degrees of freedom = 2	p = 0.071466
SNP 124	Obs	Expected
Pos	0	0
Neg	0	0.265151515151515
Null	0	5.93939393939394
Del	7	0.795454545454545
Add	0	0
Chi-square = 54.6	degrees of freedom = 2	p = 0.0000000000013924
SNP 125	Obs	Expected
Pos	0	0.053030303030303
Neg	0	0.053030303030303
Null	1	6.15151515151515
Del	6	0.742424242424242
Add	0	0
Chi-square = 41.652357494722	degrees of freedom = 3	p = 0.0000000047549
SNP 126	Obs	Expected
Pos	0	0.106060606060606
Neg	0	0
Null	2	6.04545454545455
Del	5	0.848484848484849
Add	0	0
Chi-square = 23.1259398496241	degrees of freedom = 2	p = 0.0000095119
SNP 127	Obs	Expected
Pos	0	0.053030303030303
Neg	0	0
Null	4	6.25757575757576
Del	3	0.689393939393939
Add	0	0
Chi-square = 8.61184578133731	degrees of freedom = 2	p = 0.013488
SNP 128	Obs	Expected
Pos	0	0
Neg	0	0.159090909090909
Null	1	5.99242424242424
Del	6	0.848484848484849
Add	0	0
Chi-square = 35.5954487989886	degrees of freedom = 2	p = 0.000000018644
SNP 129	Obs	Expected
Pos	0	0
Neg	0	0.212121212121212
Null	4	6.09848484848485
Del	3	0.689393939393939
Add	0	0
Chi-square = 8.6785475394171	degrees of freedom = 2	p = 0.013046
SNP 130	Obs	Expected
Pos	0	0.106060606060606
Neg	0	0.053030303030303
Null	7	6.25757575757576
Del	0	0.583333333333333
Add	0	0
Chi-square = 0.830508474576271	degrees of freedom = 3	p = 0.84216
SNP 131	Obs	Expected
Pos	0	0.053030303030303
Neg	0	0.053030303030303
Null	5	6.41666666666667
Del	2	0.477272727272727
Add	0	0
Chi-square = 5.27705627705628	degrees of freedom = 3	p = 0.15260
SNP 132	Obs	Expected
Pos	3	0.212121212121212
Neg	0	0
Null	1	5.93939393939394
Del	3	0.848484848484849
Add	0	0
Chi-square = 46.2040816326531	degrees of freedom = 2	p = 0.000000000092664
SNP 133	Obs	Expected
Pos	3	0.212121212121212
Neg	1	0.106060606060606
Null	2	6.31060606060606
Del	1	0.371212121212121
Add	0	0
Chi-square = 48.1848739495798	degrees of freedom = 3	p = 0.00000000019451
SNP 134	Obs	Expected
Pos	0	0
Neg	5	0.424242424242424
Null	1	6.04545454545455
Del	1	0.53030303030303
Add	0	0
Chi-square = 53.9796992481203	degrees of freedom = 2	p = 0.0000000000018987
SNP 135	Obs	Expected
Pos	0	0
Neg	2	0.265151515151515
Null	2	6.04545454545455
Del	3	0.689393939393939
Add	0	0
Chi-square = 21.8023134759977	degrees of freedom = 2	p = 0.000018437
SNP 136	Obs	Expected
Pos	0	0.212121212121212
Neg	1	0.106060606060606
Null	5	5.93939393939394
Del	1	0.742424242424242
Add	0	0
Chi-square = 7.98469387755102	degrees of freedom = 3	p = 0.046329
SNP 137	Obs	Expected
Pos	1	0.159090909090909
Neg	0	0.212121212121212
Null	5	5.93939393939394
Del	1	0.689393939393939
Add	0	0
Chi-square = 4.94544740973313	degrees of freedom = 3	p = 0.17584
SNP 138	Obs	Expected
Pos	0	0.212121212121212
Neg	2	0.265151515151515
Null	4	6.36363636363636
Del	1	0.159090909090909
Add	0	0
Chi-square = 16.8857142857143	degrees of freedom = 3	p = 0.00074604
SNP 139	Obs	Expected
Pos	0	0
Neg	1	0.159090909090909
Null	1	6.25757575757576
Del	5	0.583333333333333
Add	0	0
Chi-square = 42.3026634382567	degrees of freedom = 2	p = 0.00000000065177
SNP 140	Obs	Expected
Pos	0	0
Neg	0	0.318181818181818
Null	7	6.15151515151515
Del	0	0.53030303030303
Add	0	0
Chi-square = 0.96551724137931	degrees of freedom = 2	p = 0.61708
SNP 141	Obs	Expected
Pos	0	0.053030303030303
Neg	0	0.053030303030303
Null	5	6.15151515151515
Del	2	0.742424242424242
Add	0	0
Chi-square = 2.45179451090781	degrees of freedom = 3	p = 0.48407
SNP 142	Obs	Expected
Pos	0	0
Neg	0	0.053030303030303
Null	6	6.04545454545455
Del	1	0.901515151515151
Add	0	0
Chi-square = 0.0641309155241044	degrees of freedom = 2	p = 0.96844
SNP 143	Obs	Expected
Pos	0	0
Neg	0	0.053030303030303
Null	6	6.31060606060606
Del	1	0.636363636363636
Add	0	0
Chi-square = 0.276110444177671	degrees of freedom = 2	p = 0.87105
SNP 144	Obs	Expected
Pos	1	0.053030303030303
Neg	0	0
Null	4	6.68181818181818
Del	2	0.265151515151515
Add	0	0
Chi-square = 29.3374149659864	degrees of freedom = 2	p = 0.00000042605
SNP 145	Obs	Expected
Pos	0	0
Neg	0	0.212121212121212
Null	7	5.99242424242424
Del	0	0.795454545454545
Add	0	0
Chi-square = 1.17699115044248	degrees of freedom = 2	p = 0.55516
SNP 146	Obs	Expected
Pos	2	0.159090909090909
Neg	0	0
Null	5	5.93939393939394
Del	0	0.901515151515151
Add	0	0
Chi-square = 22.3520408163265	degrees of freedom = 2	p = 0.000014006
SNP 147	Obs	Expected
Pos	1	0.212121212121212
Neg	0	0
Null	6	6.41666666666667
Del	0	0.371212121212121
Add	0	0
Chi-square = 3.32467532467532	degrees of freedom = 2	p = 0.18970
SNP 148	Obs	Expected
Pos	3	0.265151515151515
Neg	0	0
Null	4	5.88636363636364
Del	0	0.848484848484849
Add	0	0
Chi-square = 29.6610038610039	degrees of freedom = 2	p = 0.00000036241
SNP 149	Obs	Expected
Pos	0	0.212121212121212
Neg	0	0.106060606060606
Null	6	6.25757575757576
Del	1	0.424242424242424
Add	0	0
Chi-square = 1.11016949152542	degrees of freedom = 3	p = 0.77462
SNP 150	Obs	Expected
Pos	0	0.053030303030303
Neg	0	0
Null	2	6.25757575757576
Del	5	0.689393939393939
Add	0	0
Chi-square = 29.9029614453343	degrees of freedom = 2	p = 0.00000032111
SNP 151	Obs	Expected
Pos	0	0
Neg	0	0.106060606060606
Null	4	6.36363636363636
Del	3	0.53030303030303
Add	0	0
Chi-square = 12.4857142857143	degrees of freedom = 2	p = 0.0019443
SNP 152	Obs	Expected
Pos	0	0
Neg	0	0.265151515151515
Null	2	5.83333333333333
Del	5	0.901515151515151
Add	0	0
Chi-square = 21.4168067226891	degrees of freedom = 2	p = 0.000022356
SNP 153	Obs	Expected
Pos	0	0.053030303030303
Neg	1	0.265151515151515
Null	4	5.78030303030303
Del	2	0.901515151515151
Add	0	0
Chi-square = 3.97642433120037	degrees of freedom = 3	p = 0.26402
SNP 154	Obs	Expected
Pos	0	0.159090909090909
Neg	1	0.053030303030303
Null	6	5.88636363636364
Del	0	0.901515151515151
Add	0	0
Chi-square = 17.972972972973	degrees of freedom = 3	p = 0.00044553
SNP 155	Obs	Expected
Pos	0	0.159090909090909
Neg	1	0.159090909090909
Null	4	5.83333333333333
Del	2	0.848484848484849
Add	0	0
Chi-square = 6.74285714285714	degrees of freedom = 3	p = 0.080561
SNP 156	Obs	Expected
Pos	0	0.053030303030303
Neg	0	0.053030303030303
Null	4	6.41666666666667
Del	3	0.477272727272727
Add	0	0
Chi-square = 14.3506493506494	degrees of freedom = 3	p = 0.0024647
SNP 157	Obs	Expected
Pos	0	0.106060606060606
Neg	0	0
Null	7	6.46969696969697
Del	0	0.424242424242424
Add	0	0
Chi-square = 0.573770491803279	degrees of freedom = 2	p = 0.75060
SNP 158	Obs	Expected
Pos	0	0
Neg	0	0.106060606060606
Null	7	6.09848484848485
Del	0	0.795454545454545
Add	0	0
Chi-square = 1.03478260869565	degrees of freedom = 2	p = 0.59607
SNP 159	Obs	Expected
Pos	1	0.053030303030303
Neg	1	0.106060606060606
Null	4	6.36363636363636
Del	1	0.477272727272727
Add	0	0
Chi-square = 25.8952380952381	degrees of freedom = 3	p = 0.000010031
SNP 160	Obs	Expected
Pos	0	0
Neg	0	0.053030303030303
Null	6	6.46969696969697
Del	1	0.477272727272727
Add	0	0
Chi-square = 0.659640905542545	degrees of freedom = 2	p = 0.71905
SNP 161	Obs	Expected
Pos	0	0.106060606060606
Neg	0	0
Null	2	6.20454545454545
Del	5	0.689393939393939
Add	0	0
Chi-square = 29.9084249084249	degrees of freedom = 2	p = 0.00000032023
SNP 162	Obs	Expected
Pos	0	0
Neg	0	0.053030303030303
Null	7	6.09848484848485
Del	0	0.848484848484849
Add	0	0
Chi-square = 1.03478260869565	degrees of freedom = 2	p = 0.59607
SNP 163	Obs	Expected
Pos	0	0.212121212121212
Neg	1	0.053030303030303
Null	3	6.25757575757576
Del	3	0.477272727272727
Add	0	0
Chi-square = 32.1525423728814	degrees of freedom = 3	p = 0.00000048600
SNP 164	Obs	Expected
Pos	0	0
Neg	2	0.265151515151515
Null	5	5.93939393939394
Del	0	0.795454545454545
Add	0	0
Chi-square = 12.2948979591837	degrees of freedom = 2	p = 0.0021389
SNP 165	Obs	Expected
Pos	0	0
Neg	0	0.053030303030303
Null	3	6.41666666666667
Del	4	0.53030303030303
Add	0	0
Chi-square = 24.574025974026	degrees of freedom = 2	p = 0.0000046112
SNP 166	Obs	Expected
Pos	0	0
Neg	0	0.053030303030303
Null	5	6.46969696969697
Del	2	0.477272727272727
Add	0	0
Chi-square = 5.24512099921936	degrees of freedom = 2	p = 0.072617
SNP 167	Obs	Expected
Pos	1	0.159090909090909
Neg	0	0
Null	4	6.36363636363636
Del	2	0.477272727272727
Add	0	0
Chi-square = 10.1809523809524	degrees of freedom = 2	p = 0.0061551
SNP 168	Obs	Expected
Pos	0	0.053030303030303
Neg	0	0
Null	3	5.93939393939394
Del	4	1.00757575757576
Add	0	0
Chi-square = 10.3950053705693	degrees of freedom = 2	p = 0.0055304
SNP 169	Obs	Expected
Pos	0	0
Neg	0	0.159090909090909
Null	7	5.99242424242424
Del	0	0.848484848484849
Add	0	0
Chi-square = 1.17699115044248	degrees of freedom = 2	p = 0.55516
SNP 170	Obs	Expected
Pos	0	0
Neg	0	0.106060606060606
Null	6	5.93939393939394
Del	1	0.954545454545454
Add	0	0
Chi-square = 0.108843537414966	degrees of freedom = 2	p = 0.94703
SNP 171	Obs	Expected
Pos	0	0
Neg	5	0.477272727272727
Null	2	5.99242424242424
Del	0	0.53030303030303
Add	0	0
Chi-square = 46.0484618626212	degrees of freedom = 2	p = 0.00000000010016
SNP 172	Obs	Expected
Pos	0	0
Neg	1	0.159090909090909
Null	6	5.72727272727273
Del	0	1.11363636363636
Add	0	0
Chi-square = 5.57142857142857	degrees of freedom = 2	p = 0.061685
SNP 173	Obs	Expected
Pos	1	0.212121212121212
Neg	0	0
Null	5	5.67424242424242
Del	1	1.11363636363636
Add	0	0
Chi-square = 3.01811939729163	degrees of freedom = 2	p = 0.22112
SNP 174	Obs	Expected
Pos	1	0.212121212121212
Neg	0	0.053030303030303
Null	4	5.88636363636364
Del	2	0.848484848484849
Add	0	0
Chi-square = 5.14671814671815	degrees of freedom = 3	p = 0.16136
SNP 175	Obs	Expected
Pos	1	0.106060606060606
Neg	0	0
Null	5	6.41666666666667
Del	1	0.477272727272727
Add	0	0
Chi-square = 8.41991341991342	degrees of freedom = 2	p = 0.014847
SNP 176	Obs	Expected
Pos	1	0.106060606060606
Neg	0	0.053030303030303
Null	5	5.56818181818182
Del	1	1.27272727272727
Add	0	0
Chi-square = 7.70408163265306	degrees of freedom = 3	p = 0.052540
SNP 177	Obs	Expected
Pos	2	0.159090909090909
Neg	0	0
Null	5	6.20454545454545
Del	0	0.636363636363636
Add	0	0
Chi-square = 22.1721611721612	degrees of freedom = 2	p = 0.000015324
SNP 178	Obs	Expected
Pos	0	0.106060606060606
Neg	1	0.106060606060606
Null	4	6.15151515151515
Del	2	0.636363636363636
Add	0	0
Chi-square = 11.3152709359606	degrees of freedom = 3	p = 0.010138
SNP 179	Obs	Expected
Pos	0	0
Neg	0	0.159090909090909
Null	5	5.62121212121212
Del	2	1.21969696969697
Add	0	0
Chi-square = 0.726942458689793	degrees of freedom = 2	p = 0.69526
SNP 180	Obs	Expected
Pos	0	0.106060606060606
Neg	0	0
Null	5	5.93939393939394
Del	2	0.954545454545454
Add	0	0
Chi-square = 1.39965986394558	degrees of freedom = 2	p = 0.49667
SNP 181	Obs	Expected
Pos	1	0.106060606060606
Neg	0	0
Null	5	6.31060606060606
Del	1	0.583333333333333
Add	0	0
Chi-square = 8.10444177671068	degrees of freedom = 2	p = 0.017384
SNP 182	Obs	Expected
Pos	0	0.159090909090909
Neg	0	0
Null	4	6.41666666666667
Del	3	0.424242424242424
Add	0	0
Chi-square = 16.7077922077922	degrees of freedom = 2	p = 0.00023548
SNP 183	Obs	Expected
Pos	0	0.053030303030303
Neg	0	0.053030303030303
Null	6	6.15151515151515
Del	1	0.742424242424242
Add	0	0
Chi-square = 0.199155524278677	degrees of freedom = 3	p = 0.97773
SNP 184	Obs	Expected
Pos	0	0
Neg	1	0.053030303030303
Null	4	6.52272727272727
Del	2	0.424242424242424
Add	0	0
Chi-square = 23.7386759581882	degrees of freedom = 2	p = 0.0000070018
SNP 185	Obs	Expected
Pos	0	0.053030303030303
Neg	0	0
Null	3	6.52272727272727
Del	4	0.424242424242424
Add	0	0
Chi-square = 32.0940766550523	degrees of freedom = 2	p = 0.00000010736
SNP 186	Obs	Expected
Pos	0	0.159090909090909
Neg	0	0
Null	6	5.93939393939394
Del	1	0.901515151515151
Add	0	0
Chi-square = 0.17046818727491	degrees of freedom = 2	p = 0.91830
SNP 187	Obs	Expected
Pos	0	0.053030303030303
Neg	0	0.265151515151515
Null	3	6.25757575757576
Del	4	0.424242424242424
Add	0	0
Chi-square = 32.1525423728813	degrees of freedom = 3	p = 0.00000048600
SNP 188	Obs	Expected
Pos	0	0.053030303030303
Neg	0	0.053030303030303
Null	6	5.78030303030303
Del	1	1.11363636363636
Add	0	0
Chi-square = 0.126006365849092	degrees of freedom = 3	p = 0.98854
SNP 189	Obs	Expected
Pos	0	0.212121212121212
Neg	3	0.265151515151515
Null	2	6.31060606060606
Del	2	0.212121212121212
Add	0	0
Chi-square = 46.4338535414166	degrees of freedom = 3	p = 0.00000000045861
SNP 190	Obs	Expected
Pos	0	0
Neg	0	0.159090909090909
Null	7	5.93939393939394
Del	0	0.901515151515151
Add	0	0
Chi-square = 1.25	degrees of freedom = 2	p = 0.53526
SNP 191	Obs	Expected
Pos	0	0
Neg	0	0.053030303030303
Null	2	6.36363636363636
Del	5	0.583333333333333
Add	0	0
Chi-square = 36.4857142857143	degrees of freedom = 2	p = 0.000000011946
SNP 192	Obs	Expected
Pos	0	0.053030303030303
Neg	0	0
Null	7	6.41666666666667
Del	0	0.53030303030303
Add	0	0
Chi-square = 0.636363636363636	degrees of freedom = 2	p = 0.72747
SNP 193	Obs	Expected
Pos	0	0
Neg	0	0.053030303030303
Null	6	5.93939393939394
Del	1	1.00757575757576
Add	0	0
Chi-square = 0.0537056928034372	degrees of freedom = 2	p = 0.97350
SNP 194	Obs	Expected
Pos	0	0
Neg	0	0.053030303030303
Null	7	6.04545454545455
Del	0	0.901515151515151
Add	0	0
Chi-square = 1.10526315789474	degrees of freedom = 2	p = 0.57543
SNP 195	Obs	Expected
Pos	0	0.053030303030303
Neg	0	0
Null	7	6.04545454545455
Del	0	0.901515151515151
Add	0	0
Chi-square = 1.10526315789474	degrees of freedom = 2	p = 0.57543
SNP 196	Obs	Expected
Pos	0	0.053030303030303
Neg	0	0
Null	5	6.62878787878788
Del	2	0.318181818181818
Add	0	0
Chi-square = 9.34285714285715	degrees of freedom = 2	p = 0.0093589
SNP 197	Obs	Expected
Pos	0	0
Neg	0	0.053030303030303
Null	2	6.36363636363636
Del	5	0.583333333333333
Add	0	0
Chi-square = 36.4857142857143	degrees of freedom = 2	p = 0.000000011946
SNP 198	Obs	Expected
Pos	0	0.053030303030303
Neg	0	0
Null	7	6.15151515151515
Del	0	0.795454545454545
Add	0	0
Chi-square = 0.96551724137931	degrees of freedom = 2	p = 0.61708
SNP 199	Obs	Expected
Pos	0	0.053030303030303
Neg	0	0.106060606060606
Null	6	5.51515151515151
Del	1	1.32575757575758
Add	0	0
Chi-square = 0.281758241758242	degrees of freedom = 3	p = 0.96342
SNP 200	Obs	Expected
Pos	0	0.106060606060606
Neg	0	0
Null	6	5.56818181818182
Del	1	1.32575757575758
Add	0	0
Chi-square = 0.219591836734694	degrees of freedom = 2	p = 0.89602
SNP 201	Obs	Expected
Pos	0	0.106060606060606
Neg	0	0
Null	6	5.56818181818182
Del	1	1.32575757575758
Add	0	0
Chi-square = 0.219591836734694	degrees of freedom = 2	p = 0.89602
SNP 202	Obs	Expected
Pos	0	0.106060606060606
Neg	0	0
Null	6	5.56818181818182
Del	1	1.32575757575758
Add	0	0
Chi-square = 0.219591836734694	degrees of freedom = 2	p = 0.89602
SNP 203	Obs	Expected
Pos	0	0.106060606060606
Neg	0	0
Null	6	5.56818181818182
Del	1	1.32575757575758
Add	0	0
Chi-square = 0.219591836734694	degrees of freedom = 2	p = 0.89602
SNP 204	Obs	Expected
Pos	0	0
Neg	0	0.106060606060606
Null	6	5.56818181818182
Del	1	1.32575757575758
Add	0	0
Chi-square = 0.219591836734694	degrees of freedom = 2	p = 0.89602
SNP 205	Obs	Expected
Pos	0	0
Neg	0	0.053030303030303
Null	4	6.04545454545455
Del	3	0.901515151515151
Add	0	0
Chi-square = 5.62980981866431	degrees of freedom = 2	p = 0.059910
SNP 206	Obs	Expected
Pos	0	0
Neg	0	0.106060606060606
Null	6	5.56818181818182
Del	1	1.32575757575758
Add	0	0
Chi-square = 0.219591836734694	degrees of freedom = 2	p = 0.89602
