# Supplementary material for: SNP-Associations and Phenotype Predictions from Hundreds of Microbial Genomes without Genome Alignments
Source: PLoS One. 2014 Feb 28;9(2):e90490. doi: 10.1371/journal.pone.0090490 (PMC3938750; doi:10.1371/journal.pone.0090490)
Supplement: Table S6 — Changes.txt file written by CausalSNPs. (TXT) [file pone.0090490.s006.txt]

	Branch Number
	0	1	2	3	4	5	6	7	8	9	10	11	12	13	14	15	16	17	18	19	20	21	22	23	24	25	26	27	28	29	30	31	32	33	34	35	36	37	38	39	40	41	42	43	44	45	46	47	48
0		G_-																							G_A											G_A
1																									C_T											C_T
2	A_-	A_G											A_-													A_-	A_-		A_-		A_-				A_-
3													C_-													C_-	C_-		C_-		C_-				C_-					C_-
4																									G_A											G_A
5		T_-																							T_-											T_-
6																									C_T						C_-					C_T
7		C_-																							C_-											C_-
8																									G_-											G_-
9	A_-	A_G																							A_-											A_-
10																									A_G											A_G
11	A_-																								G_-											G_-				G_A
12		A_G																							A_G											A_G			A_G
13	T_C																								C_T						C_-					C_-
14	C_-																													C_-	C_-				T_-		C_T
15	A_-												A_-													A_-	A_-		A_-		A_-				A_-
16													G_-													G_-	G_-		G_-		G_-				A_-			A_G		A_-
17	C_-												C_-													C_-	C_-		C_-		C_-				C_-	C_G
18	A_-	A_C																												A_-	A_-				A_-
19																																				C_-
20	T_-							A_-	A_-			A_-		A_-													A_-		A_-		A_-						T_-	T_A
21	G_-																													G_-	G_-						G_-
22	C_-																													G_-							C_-	C_G
23																							A_T		A_T		A_T		A_-							A_-
24																																				A_G
25																							C_-		C_-		C_-		C_T							C_T
26																									T_-						T_-					T_-
27																									A_G						A_G					A_G
28																									C_-											C_-
29																									G_-				G_A		G_-						G_-
30																									G_T				G_-		G_-						G_T
31																					G_A				G_-											G_-
32		A_-									G_A														G_-											G_-				G_A
33	A_-									A_T															A_-											A_-			A_T
34		T_A											T_-										T_-		T_-		T_-				T_-
35																																				A_-
36																																				G_-
37	C_-							T_-	T_-			T_-		T_-													T_-		T_C							T_-				T_C
38		T_-	T_-																						T_-											T_A
39																							C_-		C_-		C_-		C_-							C_-
40													A_-											A_-	A_-		A_-		A_-		A_-					A_-				A_C
41																							G_-		G_-						G_-					G_-
42									A_-												A_-				A_T				A_-		A_G						A_-
43		C_-																							C_T											C_T
44	G_A																								G_A
45									T_C																T_-											T_-
46																									A_G
47		T_C																							T_-											T_-
48													G_-													G_-	G_-		G_-		G_-						G_-			G_-
49	T_-												C_-													C_-	C_-		C_-		C_-				C_-					C_T
50									C_-																C_T											C_T
51	A_-																																		C_-			C_-		C_A
52	C_-																														C_T					C_-
53																									G_A											G_A
54	T_-									G_-														G_-	G_-		T_-	T_G									T_-
55																																			T_C			T_-
56
57	T_-																																			T_-		T_-	T_C
58	T_-												A_-										A_-		A_-		A_-		A_-		A_-						T_-	T_A
59
60													A_-												A_G	A_-	A_-		A_-				A_-			A_-			A_G	A_-
61	A_-												A_-													A_-	A_-		A_-		A_-				A_-
62	C_-
63
64																																			C_-			C_-		C_-
65													T_-													T_-	T_-		T_-		T_-				T_-	T_C				T_-
66													A_-													A_-	A_-		A_-		A_-				T_-			T_A		T_-
67																									T_C											T_C
68			C_-									C_-								C_-	C_T		C_-
69	G_-												G_-													G_-	G_-		G_-		G_-				G_-
70
71	A_-																													A_-	A_-				A_-
72
73	T_-																																		C_-			C_-		C_T
74
75												C_-									C_-		C_-
76
77	T_-												T_-													T_-	T_-		T_-		T_-				T_-
78		C_T																							C_T											C_T
79														A_-													A_-		A_-							A_-				A_-
80														A_-													A_-		A_-							A_-				A_-
81	A_-																								A_-								A_-			A_-
82				G_-																	G_-		G_-		G_-		G_-				G_-					G_-
83																									T_C											T_-
84				C_-																	C_-		C_-		C_-		C_-				C_-					C_T
85		C_-																					C_-		C_-						C_-					C_A
86				C_-								C_-											C_-		C_-						C_A					C_-
87	G_-				G_-		G_-								A_-						G_-		G_A		G_-		G_-		G_-		G_T					G_-
88									A_-																A_-												A_-
89																									A_-				A_-		A_-						A_-			A_-
90	T_-			T_-								C_-		C_T								T_-	T_-		T_-					T_C	T_-						T_-		T_C
91	G_-				G_-		G_-								G_-						G_-				G_-		G_-		G_-		G_A					G_-
92			T_-									G_-											G_-		G_-				G_T		G_-					G_-
93		G_-									G_A														G_-											G_-
94	T_-	T_A																							T_-				T_-
95		T_-						T_-		T_-		T_-		T_-													T_-		T_-		T_-						T_-		T_G
96	A_-												G_-													G_-	G_-		G_-		G_-						G_-			G_A
97
98																				G_-					G_T
99	T_-												T_-													T_-	T_-		T_-		T_C						T_-
100	T_-												C_-													C_-	C_-		C_-		C_-						C_-			C_T
101				T_-									C_-													C_-	C_-		C_T		C_-						C_-			C_-
102																									G_A
103													A_-													A_-	A_-		A_-		A_-						A_-			A_-
104													A_-													A_-	A_-		A_-		A_-						A_-			A_-
105													G_-													G_-	G_-		G_-		G_-						G_-			G_-
106									C_-																											C_T
107		G_-						G_-		G_-		G_-		G_-													G_-		G_-		G_-						G_-		G_A
108								T_-		T_-		T_-		T_-													T_-		T_-		T_-						T_-			C_-
109	T_-	T_A											T_-													T_-	T_-		T_-		T_-						T_-
110																									C_T
111																									C_T
112										G_A
113	T_-	T_C																																	T_-			T_-
114													T_-													T_-	T_-		T_-		T_-						T_-			T_-
115		G_-																																						A_G
116																									C_-											C_-
117			A_G										A_-								G_-			A_G												G_-		G_A
118	G_-																						G_A		G_-											G_-
119	C_-																								C_-											C_-
120			G_-																						G_-						G_A					G_-
121			A_-																						A_-									A_-		A_-
122																									A_-										A_T	A_-
123	G_-																								A_-				A_-		A_-						A_-
124		T_C																							T_-						T_-					T_-
125		G_A	G_-																						G_-											G_-
126		T_-										C_-											C_-		C_-											C_-				C_T
127				A_-																	A_-		A_-		A_-		A_-				A_-					A_-
128		T_-	T_-																						T_-						T_-					T_-
129		T_C		C_-	C_-									C_-													C_-				C_-					T_-		T_C
130																																			G_-			G_-		G_-
131				T_-									C_-							C_-									C_T							T_-		T_C
132		A_-		A_-								A_-											A_-		A_-										A_-	A_G
133													C_-											C_-	C_-		C_-				C_-				C_-	C_G
134		T_C	T_-																											T_-	T_-					T_-
135		T_C																			T_-				T_C						T_-					T_-
136		T_-																							T_A						T_-					T_-			T_A
137		G_T																							G_T						G_-					G_-			G_T
138																									G_A											G_-
139																									G_-											G_A
140								T_-	T_-			T_-		T_-													T_-		T_-		T_-						T_-
141																																			T_-			T_-	T_G	T_-
142													G_-													G_-	G_-		G_-		G_-						G_-			G_-
143																																			T_-			T_-	T_G	T_-
144																									C_T
145	T_-												T_-													T_-	T_-		T_-		T_-						T_-
146	A_-												C_-													C_-	C_-		C_-		C_-				C_-
147																																			C_-			C_-
148	A_-												G_-													G_-	G_-		G_-		G_-				G_-
149		G_-
150																									C_-											C_-
151										T_-															T_-						T_C					T_-			T_C	T_-
152	G_A			G_-					G_-			G_-											G_A		G_-
153		T_C	T_-							T_-															T_-		T_-				T_-					T_-
154	C_-												C_-													C_-	C_-		C_-		C_-						C_-
155		A_C	A_-							A_C															A_-						A_-					A_-			A_C
156																								A_G	A_-						A_-							G_A		G_-
157																																A_-			A_T					A_T
158													T_-													T_-	T_-		T_-		T_-				T_-					T_-
159																																				T_C		T_-	T_C
160																																			G_A			G_-
161																									G_-											G_-
162													G_-													G_-	G_-		G_-		G_-				G_-					G_-
163	A_-																								G_A											G_-
164		G_A		G_-				G_-	G_-			G_-		G_-													G_-				G_-				A_-		G_A
165																													G_-							G_-				G_-
166	G_-																								G_-				G_-
167	A_G	A_-																							A_-											A_-
168	A_-				A_-		A_-								A_-						A_-				A_-		A_-		A_-		A_-					A_-
169		A_-											T_-													T_-	T_-		T_-		T_-				T_-					T_A
170										G_-																			G_-						T_-			T_G
171		T_A																							T_A											T_A
172	A_-			G_-				G_-	G_-			G_-		G_-													G_-				G_-				G_-					G_A
173	T_-												C_-								C_-		C_-		C_-		C_-				C_-				C_-					C_T
174	A_-	A_G	G_-										A_-										A_-		A_-				A_G		A_-				A_-
175											C_-														C_T											C_-				C_-
176								A_-		A_-		A_-		A_-													A_-		A_-		A_-						A_-			A_-						A_-			A_-
177		C_-																							C_T											C_T			C_T
178		T_-																							T_-		T_-									T_C			T_C
179			C_-					T_-		T_-		T_-										C_-	C_-		T_-	T_C	T_-		T_C		T_-				T_-					T_-
180	G_-												G_-													G_-	G_-		G_-		G_-						G_-
181											C_-												C_-		C_G											C_-				C_-
182																									C_-											C_-				C_-
183	C_-			C_-																										C_-	C_-						C_-
184																									G_A											G_-
185		A_-		A_-																																									A_T
186	A_-							A_-	A_-			A_-		A_-															A_-		A_-				A_-
187		G_-		A_-						G_A																			G_A
188				C_-				C_-		C_-		C_-										C_-	C_-		C_-		C_-				C_-				C_-					C_-
189																									G_A											G_A
190	G_-	G_C											G_-													G_-	G_-		G_-		G_-				G_-
191		G_A		G_-								G_-							G_-				G_-		G_-
192		C_T																														C_-			C_-
193	G_-		A_-							G_-													G_-				G_-		G_A		G_-				G_-
194	A_-												G_-													G_-	G_-		G_-		G_-				G_-					G_A
195													A_-													A_-	A_-		A_-		A_-				A_-					A_-
196																													C_T							C_-
197				G_-							G_A	G_-											G_-		G_-																		G_-
198													C_-													C_-	C_-		C_-		C_-						C_-			C_-					T_-
199								C_-		C_-		C_-		C_-													C_-		C_-		C_-						C_-		C_T	C_-						C_-			C_-
200								A_-		A_-		A_-		A_-													A_-		A_-		A_-						A_-			A_-						C_-			C_-
201								G_-		G_-		G_-		G_-													G_-		G_-		G_-						G_-			G_-						T_-			T_-
202								C_-		C_-		C_-		C_-													C_-		C_-		C_-						C_-			C_-						T_-			T_-
203								C_-		C_-		C_-		C_-													C_-		C_-		C_-						C_-			C_-						G_-			G_-
204								T_-		T_-		T_-		T_-													T_-		T_-		T_-						T_-			T_-						C_-			C_-
205		C_-							C_-														C_-		C_-						C_-					C_-			C_A
206								T_-		T_-		T_-		T_-													T_-		T_-		T_-						T_-			T_-						C_-			C_-
[truncated: 83 more columns]
