# Supplementary material for: SNP-Associations and Phenotype Predictions from Hundreds of Microbial Genomes without Genome Alignments
Source: PLoS One. 2014 Feb 28;9(2):e90490. doi: 10.1371/journal.pone.0090490 (PMC3938750; doi:10.1371/journal.pone.0090490)
Supplement: Table S7 — Branches.txt file written by CausalSNPs. (TXT) [file pone.0090490.s007.txt]

The left node is the ancestral node, the right node is the descendant node.
Branch	Left	Right
0	69	1 Eco042
1	69	53 EcoUMN026
2	70	30 EcoNA114
3	70	50 EcoSE15
4	71	52 EcoUM146
5	71	56 EcoUTI89
6	72	74
7	72	71
8	73	6 EcoAPEC01
9	73	48 EcoS88
10	74	73
11	74	23 EcoIHE3034
12	75	72
13	75	81
14	76	29 EcoLF82
15	76	35 EcoO83H1_NRG857C
16	77	14 EcoCloneDi2
17	77	16 EcoDi14
18	78	13 EcoCFT073
19	78	77
20	79	5 EcoABU83972
21	79	78
22	80	76
23	80	79
24	81	18 EcoED1a
25	81	80
26	82	2 Eco536
27	82	75
28	83	70
29	83	82
30	84	41 EcoO127H6_E2348_69
31	84	83
32	85	22 EcoIAI39
33	85	31 EcoO7K1_CE10
34	86	85
35	86	51 EcoSMS35
36	87	86
37	87	84
38	88	97
39	88	69
40	89	42 EcoO157H7_EC4115
41	89	45 EcoO157H7_TW14359
42	90	44 EcoO157H7_Sakai
43	90	46 EcoO157H7_TW14588
44	91	43 EcoO157H7_EDL933
45	91	58 EcoXUZhou21
46	92	91
47	92	90
48	93	89
49	93	92
50	94	33 EcoO55H7_CB9615
51	94	34 EcoO55H7_RM12579
52	95	94
53	95	93
54	96	61 Shidy_Sd197
55	96	95
56	97	134
57	97	96
58	98	8 EcoATCC8739
59	98	20 EcoHS
60	99	98
61	99	3 Eco53638
62	100	9 EcoB_REL606
63	100	11 EcoBL21DE3
64	101	100
65	101	10 EcoBL21-Gold
66	102	12 EcoBW2952
67	102	24 EcoK12_DH10B
68	103	102
69	103	105
70	104	25 EcoK12_MDS42
71	104	26 EcoK12_MG1655
72	105	27 EcoK12_W3110
73	105	104
74	106	15 EcoDH1
75	106	103
76	107	54 EcoUMNF18
77	107	106
78	108	47 EcoP12b
79	108	107
80	109	19 EcoETEC_H10407
81	109	108
82	110	55 EcoUMNK88
83	110	109
84	111	101
85	111	110
86	112	99
87	112	111
88	113	62 Shifl_2a_245T
89	113	66 Shifl_2002017
90	114	63 Shifl_2a_301
91	114	113
92	115	64 Shifl_5_8401
93	115	65 Shifl_5a_M90T
94	116	115
95	116	114
96	117	67 Shiso_53G
97	117	68 Shiso_Ss046
98	118	59 Shibo_CDC3083-94
99	118	60 Shibo_Sb277
100	119	118
101	119	117
102	120	133
103	120	116
104	121	32 EcoO26H11_str11368
105	121	40 EcoO111H-_11128
106	122	36 EcoO103H2_12009
107	122	121
108	123	28 EcoKO11FL
109	123	57 EcoW
110	124	21 EcoIAI1
111	124	49 EcoSE11
112	125	37 EcoO104H4_209EL-2071
113	125	38 EcoO104H4_2009EL-2050
114	126	125
115	126	39 EcoO104H4_2011C-3493
116	127	126
117	127	4 Eco55989
118	128	127
119	128	17 EcoE24377A
120	129	128
121	129	130
122	130	124
123	130	123
124	131	129
125	131	122
126	132	131
127	132	7 EcoAPEC078
128	133	132
129	133	119
130	134	120
131	134	112
